# Supplementary material for: 3-(2H-Tetra­zol-5-yl)pyridinium trifluoro­acetate
Source: Acta Crystallogr Sect E Struct Rep Online. 2009 Sep 9;65(Pt 10):o2399. doi: 10.1107/S1600536809033054 (PMC2970170; doi:10.1107/S1600536809033054)
Supplement: Supplementary file 2 [file e-65-o2399-Isup2.hkl]

# 
# h,k,l, Fc-squared, Fo-squared, sigma(Fo-squared) and status flag 
# 
data_I
_shelx_title ' 1 in P-1' 
_shelx_refln_list_code          4 
_shelx_F_calc_maximum      125.48 
_exptl_crystal_F_000       264.00 
_reflns_d_resolution_high  0.7703 
 
loop_ 
 _symmetry_equiv_pos_as_xyz 
 'x, y, z' 
 '-x, -y, -z' 
 
_cell_length_a     4.8564 
_cell_length_b     9.5989 
_cell_length_c    11.9166 
_cell_angle_alpha  90.019 
_cell_angle_beta  101.341 
_cell_angle_gamma  98.553 
 
_shelx_F_squared_multiplier     1.000 
 
loop_ 
 _refln_index_h 
 _refln_index_k 
 _refln_index_l 
 _refln_F_squared_calc 
 _refln_F_squared_meas 
 _refln_F_squared_sigma 
 _refln_observed_status 
   1   0   0      728.30      606.39      8.95 o 
   2   0   0      328.96      305.52     13.88 o 
   3   0   0       52.17       63.04      6.26 o 
   4   0   0        0.84        2.56      1.80 o 
   5   0   0        0.08       -0.01      0.98 o 
   6   0   0        0.10       -0.98      4.46 o 
  -6   1   0        0.24        4.10      3.54 o 
  -5   1   0        3.71        0.90      2.20 o 
  -4   1   0        0.62        0.51      1.07 o 
  -3   1   0       36.67       32.89      2.29 o 
  -2   1   0      212.82      188.17      8.26 o 
  -1   1   0      525.31      432.60     24.41 o 
   1   1   0      615.85      623.23     13.64 o 
   2   1   0      784.67      811.09     21.78 o 
   3   1   0        0.15       -0.20      0.74 o 
   4   1   0        2.43        1.26      1.23 o 
   5   1   0        0.35        1.15      1.68 o 
   6   1   0        0.14        5.71      5.29 o 
  -6   2   0        1.06        3.55      3.24 o 
  -5   2   0        3.14        5.57      3.14 o 
  -4   2   0       12.11       17.57      2.57 o 
  -3   2   0        1.62        1.12      0.94 o 
  -2   2   0      217.23      162.08     18.86 o 
  -1   2   0        5.36        7.08      1.25 o 
   0   2   0     5945.91     5142.71     46.16 o 
   1   2   0        1.53        1.24      0.18 o 
   2   2   0      389.00      356.30     42.96 o 
   3   2   0       69.61       97.94      4.89 o 
   4   2   0      102.76      117.82     23.07 o 
   5   2   0        0.37       -0.67      1.50 o 
  -6   3   0        0.16        0.63      2.37 o 
  -5   3   0        9.66        9.20      3.41 o 
  -4   3   0        0.01        0.87      1.19 o 
  -3   3   0        2.33        5.94      1.59 o 
  -2   3   0        7.35        6.21      1.01 o 
  -1   3   0       48.07       38.37      1.66 o 
   0   3   0      118.14      108.45      2.78 o 
   1   3   0      137.82      130.27      4.97 o 
   2   3   0      775.88      850.20     18.20 o 
   3   3   0        6.89        9.06      1.33 o 
   4   3   0       11.14       13.74      3.04 o 
   5   3   0        0.07        3.66      2.96 o 
  -6   4   0        0.27        3.34      4.46 o 
  -5   4   0        1.47        4.03      2.99 o 
  -4   4   0        0.09        0.24      1.43 o 
  -3   4   0        9.48        7.73      1.63 o 
  -2   4   0      159.76      185.98      7.02 o 
  -1   4   0       16.56       15.87      4.33 o 
   0   4   0     1402.68     1195.60     31.25 o 
   1   4   0      206.31      215.23      8.66 o 
   2   4   0       97.32      100.15      7.32 o 
   3   4   0       30.35       22.93      3.10 o 
   4   4   0       56.02       55.47      6.17 o 
   5   4   0        0.04        2.98      2.61 o 
  -5   5   0        2.53       -0.70      2.47 o 
  -4   5   0        0.94        1.44      1.55 o 
  -3   5   0       10.59        9.19      3.02 o 
  -2   5   0      209.75      213.52     22.45 o 
  -1   5   0        5.04        4.77      0.88 o 
   0   5   0        8.07        7.42      0.79 o 
   1   5   0       55.76       58.15     13.03 o 
   2   5   0      124.88      124.57      7.48 o 
   3   5   0        0.90       -0.42      1.28 o 
   4   5   0        6.68        8.48      3.04 o 
   5   5   0        0.20        2.33      5.23 o 
  -5   6   0        0.10        2.70      2.91 o 
  -4   6   0        0.03       -0.14      1.16 o 
  -3   6   0       17.43       14.31      2.65 o 
  -2   6   0        1.38       -0.12      0.80 o 
  -1   6   0      154.36      162.63     10.38 o 
   0   6   0       20.11       16.38      2.94 o 
   1   6   0        9.87       11.28      2.36 o 
   2   6   0       77.84       88.49      7.66 o 
   3   6   0       28.84       36.48      4.97 o 
   4   6   0        1.21        2.61      2.61 o 
  -5   7   0        0.05       -0.35      2.16 o 
  -4   7   0        1.51        1.48      1.92 o 
  -3   7   0        0.00        1.70      1.57 o 
  -2   7   0        1.90        1.90      1.38 o 
  -1   7   0       26.70       30.38      2.77 o 
   0   7   0        8.95        9.35      3.54 o 
   1   7   0       71.39       78.16     10.03 o 
   2   7   0      113.85      149.13     20.27 o 
   3   7   0        2.57        1.07      2.21 o 
   4   7   0        0.00       -0.49      2.17 o 
  -5   8   0        0.17        0.56      4.60 o 
  -4   8   0        0.81        1.38      2.31 o 
  -3   8   0        7.65        7.78      4.14 o 
  -2   8   0        7.21       12.31      2.97 o 
  -1   8   0       49.47       65.87      9.61 o 
   0   8   0       77.70      102.68      8.41 o 
   1   8   0        2.00        2.03      2.08 o 
   2   8   0       46.61       55.37      6.70 o 
   3   8   0        2.73        6.69      3.58 o 
   4   8   0        0.94        0.34      2.42 o 
  -4   9   0        0.04       -3.35      3.35 o 
  -3   9   0        2.86        1.12      2.03 o 
  -2   9   0        5.70       11.52      2.69 o 
  -1   9   0        0.06       -0.70      1.08 o 
   0   9   0        9.76       12.89      3.37 o 
   1   9   0       50.73       56.90      7.26 o 
   2   9   0        3.17        6.08      2.99 o 
   3   9   0        1.38        2.56      2.88 o 
  -4  10   0        3.18        9.89      9.34 o 
  -3  10   0        1.85       -2.42      2.42 o 
  -2  10   0        0.00        0.05      2.38 o 
  -1  10   0        1.34        1.34      2.02 o 
   0  10   0        2.56        7.48      3.51 o 
   1  10   0        2.99       -0.33      2.31 o 
   2  10   0        0.17        5.76      3.45 o 
  -3  11   0        0.04        7.80      5.57 o 
  -2  11   0        0.44        1.66      2.84 o 
  -1  11   0        1.35        0.74      2.21 o 
   0  11   0        1.52       -0.48      2.34 o 
   1  11   0        0.97        2.51      3.74 o 
  -2  12   0        0.02        0.53      2.50 o 
  -1  12   0        2.02        2.50      3.39 o 
   0  12   0        0.27        2.42      3.43 o 
   0 -12   1        0.49        0.27      2.22 o 
   1 -12   1        2.34        1.33      3.25 o 
   2 -12   1        0.89       -0.56      4.46 o 
  -2 -11   1        1.66        3.90      5.57 o 
  -1 -11   1        3.63        9.44      7.32 o 
   0 -11   1        0.05        1.47      2.64 o 
   1 -11   1        0.34        4.22      4.88 o 
   2 -11   1        0.02        1.67      2.64 o 
   3 -11   1        2.11       -0.44      2.48 o 
  -2 -10   1        3.63        7.75      3.83 o 
  -1 -10   1        3.60        5.54      3.84 o 
   0 -10   1        0.05        1.36      2.24 o 
   1 -10   1        2.44        6.99      3.41 o 
   2 -10   1        0.55        5.23      2.64 o 
   3 -10   1        4.88        3.57      3.17 o 
  -3  -9   1        0.68        7.60      4.18 o 
  -2  -9   1        5.00        1.74      2.36 o 
  -1  -9   1        2.30        0.05      2.72 o 
   0  -9   1        4.33        2.91      2.24 o 
   1  -9   1        0.08       -0.20      1.04 o 
   2  -9   1        9.76       19.94      3.32 o 
   3  -9   1        3.74        4.59      3.65 o 
   4  -9   1        0.08       -2.93      6.13 o 
  -4  -8   1        0.24        2.09      2.74 o 
  -3  -8   1        1.73        1.33      2.22 o 
  -2  -8   1        0.35        4.74      3.76 o 
  -1  -8   1       97.66      112.78      8.85 o 
   0  -8   1        5.76        6.47      2.77 o 
   1  -8   1       22.22       26.88      7.42 o 
   2  -8   1        9.31       10.98      2.69 o 
   3  -8   1        0.11       -0.68      1.78 o 
   4  -8   1        0.96        1.86      2.43 o 
   5  -8   1        0.03       -0.14      4.32 o 
  -4  -7   1        3.28        3.11      2.65 o 
  -3  -7   1        5.84        6.59      2.56 o 
  -2  -7   1      171.26      204.24     13.10 o 
  -1  -7   1        9.07       12.02      3.62 o 
   0  -7   1        4.85        5.36      1.40 o 
   1  -7   1       28.93       31.00      8.82 o 
   2  -7   1        0.22        0.51      1.08 o 
   3  -7   1        0.25        0.45      1.42 o 
   4  -7   1        6.76        6.23      2.64 o 
   5  -7   1        0.23        0.84      4.18 o 
  -4  -6   1        0.44       -0.55      2.24 o 
  -3  -6   1        0.37        0.05      2.23 o 
  -2  -6   1        0.32        0.90      2.16 o 
  -1  -6   1      120.91      114.83      6.72 o 
   0  -6   1       69.67       80.11      5.17 o 
   1  -6   1      125.70      113.44      6.34 o 
   2  -6   1       34.72       38.99      6.43 o 
   3  -6   1       42.64       45.61      5.44 o 
   4  -6   1        4.48        4.23      1.93 o 
   5  -6   1        3.85        2.09      4.46 o 
  -5  -5   1        0.03        0.56      2.72 o 
  -4  -5   1        2.11        0.10      1.57 o 
  -3  -5   1      162.10      199.67     12.56 o 
  -2  -5   1      119.11      118.05     17.14 o 
  -1  -5   1       70.25       73.27      5.57 o 
   0  -5   1      265.13      271.63     19.44 o 
   1  -5   1      175.67      166.66     12.02 o 
   2  -5   1      208.70      215.04     22.57 o 
   3  -5   1        7.75        8.20      1.74 o 
   4  -5   1        0.42        0.66      1.46 o 
   5  -5   1        0.30       -1.19      3.09 o 
  -5  -4   1        2.46        4.86      2.74 o 
  -4  -4   1        0.07       -0.92      1.51 o 
  -3  -4   1        0.42        1.65      1.18 o 
  -2  -4   1       34.75       28.05      1.83 o 
  -1  -4   1      104.19      110.71     13.38 o 
   0  -4   1      757.71      760.35     21.81 o 
   1  -4   1       21.55       19.75      3.73 o 
   2  -4   1      285.42      288.04     19.02 o 
   3  -4   1      226.85      224.71     25.44 o 
   4  -4   1       17.99       20.61      4.30 o 
   5  -4   1       21.37       22.19      5.12 o 
  -5  -3   1        3.34        4.62      2.80 o 
  -4  -3   1       12.44       11.40      2.16 o 
  -3  -3   1       51.39       47.73      2.88 o 
  -2  -3   1       26.28       20.67      1.96 o 
  -1  -3   1      593.67      542.05    112.93 o 
   0  -3   1      425.75      407.58     19.72 o 
   1  -3   1      247.31      231.57      6.05 o 
   2  -3   1       83.60       69.95      2.96 o 
   3  -3   1       24.35       37.79      8.38 o 
   4  -3   1       52.69       66.02      5.12 o 
   5  -3   1       33.00       32.22      5.50 o 
   6  -3   1        0.15        4.46      5.71 o 
  -5  -2   1        0.06       -0.46      1.16 o 
  -4  -2   1        2.93        1.06      1.16 o 
  -3  -2   1       83.65       69.81      5.45 o 
  -2  -2   1       79.11       67.69      2.80 o 
  -1  -2   1      226.40      205.87     12.47 o 
   0  -2   1       42.82       32.68      2.72 o 
   1  -2   1        8.86        8.68      1.11 o 
   2  -2   1       32.06       37.86      3.26 o 
   3  -2   1        0.21        0.12      0.80 o 
   4  -2   1       45.58       54.03      8.83 o 
   5  -2   1       16.70       17.68      3.22 o 
   6  -2   1        0.31        2.93      4.74 o 
  -6  -1   1        1.93       12.68      7.94 o 
  -5  -1   1        0.53        1.39      1.95 o 
  -4  -1   1        4.57        7.49      1.73 o 
  -3  -1   1       24.02       24.14      1.99 o 
  -2  -1   1       30.86       29.44      3.39 o 
  -1  -1   1        2.59        1.99      0.36 o 
   1  -1   1     4141.15     3358.72     45.51 o 
   2  -1   1      148.11      105.52      4.74 o 
   3  -1   1      113.16      109.10      5.66 o 
   4  -1   1       29.88       32.28      3.47 o 
   5  -1   1       11.01       11.30      2.28 o 
   6  -1   1        1.52        2.18      3.56 o 
  -6   0   1        0.02        5.02      4.18 o 
  -5   0   1        5.47       12.68      3.59 o 
  -4   0   1        6.28        3.48      1.95 o 
  -3   0   1      141.82      137.72      6.86 o 
  -2   0   1       85.25       87.18     13.59 o 
  -1   0   1       73.42       66.10      3.99 o 
   1   0   1       30.41       36.93      1.25 o 
   2   0   1      259.87      248.42      9.73 o 
   3   0   1        0.40       -0.14      0.66 o 
   4   0   1        2.06        3.43      1.51 o 
   5   0   1        0.52        0.51      1.44 o 
   6   0   1        0.11        3.20      6.55 o 
  -6   1   1        1.04        3.00      3.44 o 
  -5   1   1        0.00        2.96      3.97 o 
  -4   1   1       14.33       16.98      1.98 o 
  -3   1   1       49.93       49.62      3.82 o 
  -2   1   1        1.91        1.72      0.68 o 
  -1   1   1      740.07      499.95      8.04 o 
   1   1   1      903.67      877.70     19.40 o 
   2   1   1        8.78        7.38      0.81 o 
   3   1   1       60.86       50.88      3.44 o 
   4   1   1        8.43        7.87      1.91 o 
   5   1   1       17.76       18.44      2.83 o 
  -6   2   1        0.17        2.00      2.78 o 
  -5   2   1        1.90        0.88      2.26 o 
  -4   2   1        0.01        1.71      3.00 o 
  -3   2   1        2.27        1.99      1.49 o 
  -2   2   1      406.89      313.70      7.47 o 
  -1   2   1       21.32       15.44      1.31 o 
   0   2   1     1092.68     1015.18     10.60 o 
   1   2   1      263.67      270.06      4.68 o 
   2   2   1        5.72        2.94      0.76 o 
   3   2   1       81.74       89.48      7.72 o 
   4   2   1       11.37       13.38      2.76 o 
   5   2   1        0.02        4.99      2.62 o 
  -6   3   1        1.72        1.01      3.28 o 
  -5   3   1        3.16        2.72      2.65 o 
  -4   3   1        4.56        5.19      3.34 o 
  -3   3   1       20.84       25.82      7.32 o 
  -2   3   1      764.51      753.81     37.41 o 
  -1   3   1      248.57      223.86     13.16 o 
   0   3   1      190.78      183.73      4.81 o 
   1   3   1       49.16       43.64      2.51 o 
   2   3   1        2.37        2.09      1.05 o 
   3   3   1       17.38       16.78      2.25 o 
   4   3   1        0.24       -0.12      1.00 o 
   5   3   1        6.56        2.06      2.24 o 
  -6   4   1        2.79        0.61      6.41 o 
  -5   4   1       11.84       18.08      5.25 o 
  -4   4   1        2.32        0.59      1.08 o 
  -3   4   1        1.80        2.65      1.58 o 
  -2   4   1       36.50       33.33      2.80 o 
  -1   4   1      106.71      102.55      4.96 o 
   0   4   1       10.14        9.14      1.75 o 
   1   4   1        1.93        1.95      1.11 o 
   2   4   1        1.77        1.44      0.73 o 
   3   4   1        0.65       -0.28      2.37 o 
   4   4   1        3.42        5.33      2.34 o 
   5   4   1        0.11        2.14      2.71 o 
  -6   5   1        1.64        1.45      3.83 o 
  -5   5   1        4.61        5.51      3.41 o 
  -4   5   1        0.48        5.41      3.04 o 
  -3   5   1       64.95       61.56      9.33 o 
  -2   5   1       63.63       65.88      3.65 o 
  -1   5   1      113.80      115.79      4.80 o 
   0   5   1        9.81        6.55      1.94 o 
   1   5   1       18.36       18.83      2.37 o 
   2   5   1      173.61      173.13      9.95 o 
   3   5   1       18.13       20.80      3.50 o 
   4   5   1       12.33        9.99      3.10 o 
   5   5   1        0.56        5.49      2.99 o 
  -5   6   1        0.35       -0.52      2.34 o 
  -4   6   1        9.05       15.86      4.03 o 
  -3   6   1        2.91        2.90      1.70 o 
  -2   6   1       33.19       28.67      2.83 o 
  -1   6   1      106.90      106.77      6.59 o 
   0   6   1       50.36       50.97      5.99 o 
   1   6   1       59.75       73.50      5.53 o 
   2   6   1       32.85       30.13      3.84 o 
   3   6   1        5.80       10.41      2.95 o 
   4   6   1        4.08        0.30      1.72 o 
  -5   7   1        0.13       -2.30      3.00 o 
  -4   7   1        5.27       12.34      3.81 o 
  -3   7   1        3.57        8.72      2.84 o 
  -2   7   1       65.58       64.66      7.85 o 
  -1   7   1       43.55       38.57      7.95 o 
   0   7   1       80.98      104.50      7.02 o 
   1   7   1       83.24      102.58     19.02 o 
   2   7   1       63.27       66.08      6.76 o 
   3   7   1        1.79       -2.56      2.56 o 
   4   7   1        0.18        2.02      2.78 o 
  -5   8   1        0.34        4.22      6.34 o 
  -4   8   1        1.48        2.35      2.75 o 
  -3   8   1        3.38        0.94      1.56 o 
  -2   8   1        5.73        5.36      1.77 o 
  -1   8   1       14.52       12.08      4.08 o 
   0   8   1       46.64       62.54      6.45 o 
   1   8   1        0.16        0.01      1.27 o 
   2   8   1        4.17        6.80      5.43 o 
   3   8   1        0.58        4.23      3.48 o 
  -4   9   1        0.52        4.95      3.63 o 
  -3   9   1        4.55        4.27      3.59 o 
  -2   9   1       11.40        8.55      3.16 o 
  -1   9   1        3.50        5.69      2.95 o 
   0   9   1       16.93       28.46      5.07 o 
   1   9   1       86.28      107.40     10.61 o 
   2   9   1        0.77        0.38      2.37 o 
   3   9   1        1.20        0.86      2.61 o 
  -4  10   1        0.55        3.29      3.75 o 
  -3  10   1        0.07        2.93      2.53 o 
  -2  10   1        0.01        2.12      2.06 o 
  -1  10   1        0.78        2.06      2.36 o 
   0  10   1       38.52       50.16      7.32 o 
   1  10   1        1.65        0.96      2.26 o 
   2  10   1        0.49        0.28      2.16 o 
  -3  11   1        0.23       -3.23      3.23 o 
  -2  11   1        0.35        0.28      2.46 o 
  -1  11   1        2.48        2.62      2.88 o 
   0  11   1        0.00       -0.06      2.65 o 
   1  11   1        1.61       -0.03      2.58 o 
  -2  12   1        0.60        4.39      4.88 o 
  -1  12   1        0.02       -1.21      2.81 o 
   0  12   1        0.08        1.75      3.13 o 
   0 -12   2        1.66       -0.16      2.85 o 
   1 -12   2        0.20       -0.35      2.30 o 
   2 -12   2        0.01       -1.39      4.46 o 
  -2 -11   2        1.56        0.42      4.32 o 
  -1 -11   2        1.27        1.39      2.85 o 
   0 -11   2        2.16        2.88      2.78 o 
   1 -11   2        2.62        4.72      3.48 o 
   2 -11   2        0.19        0.85      2.58 o 
   3 -11   2        2.27        5.52      3.76 o 
  -2 -10   2        1.67        1.24      2.60 o 
  -1 -10   2        4.06        1.77      2.75 o 
   0 -10   2        6.65        2.80      5.99 o 
   1 -10   2        0.50        2.30      2.41 o 
   2 -10   2        3.57        4.27      2.11 o 
   3 -10   2       11.40       18.28      4.95 o 
   4 -10   2        1.54        4.46      5.29 o 
  -3  -9   2        4.41        5.23      3.31 o 
  -2  -9   2        2.53        1.61      2.48 o 
  -1  -9   2       17.37       17.95      4.18 o 
   0  -9   2       15.00       18.26      8.15 o 
   1  -9   2        7.96       10.03      2.23 o 
   2  -9   2        0.12       -0.81      1.60 o 
   3  -9   2        5.78        6.73      2.67 o 
  -4  -8   2        2.32        0.14      3.07 o 
  -3  -8   2        0.82        0.28      1.77 o 
  -2  -8   2        4.72        8.87      2.91 o 
  -1  -8   2        0.86        0.49      1.67 o 
   0  -8   2        0.34        2.08      1.44 o 
   1  -8   2       23.35       26.14      2.67 o 
   2  -8   2       41.07       50.75      6.00 o 
   3  -8   2       30.19       37.17      6.05 o 
   4  -8   2        0.15        1.02      3.33 o 
   5  -8   2        1.98       -0.70      5.85 o 
  -4  -7   2        0.52        0.54      2.02 o 
  -3  -7   2        0.56       -1.74      1.97 o 
  -2  -7   2      113.81      105.87     11.63 o 
  -1  -7   2        0.46        2.22      1.77 o 
   0  -7   2       27.94       27.08      6.52 o 
   1  -7   2        2.00        1.50      1.03 o 
   2  -7   2       13.15       21.16      5.78 o 
   3  -7   2        0.00        1.65      1.63 o 
   4  -7   2        0.40        3.23      2.23 o 
   5  -7   2        2.26        0.98      5.71 o 
  -4  -6   2        1.58        3.67      2.79 o 
  -3  -6   2       90.99       92.76      7.69 o 
  -2  -6   2       18.12       19.68      3.69 o 
  -1  -6   2       87.38      105.52      6.99 o 
   0  -6   2      154.78      147.18     14.38 o 
   1  -6   2       70.86       70.51      8.90 o 
   2  -6   2        3.06        2.54      1.42 o 
   3  -6   2        0.46        2.21      1.71 o 
   4  -6   2        0.11        0.24      1.46 o 
   5  -6   2        1.54       48.63     12.82 o 
  -5  -5   2        0.27       -1.40      2.73 o 
  -4  -5   2        2.30        0.27      2.44 o 
  -3  -5   2      105.48      140.07     10.11 o 
  -2  -5   2       68.89       47.31      5.60 o 
  -1  -5   2        0.21       -0.16      0.52 o 
   0  -5   2        0.20        1.49      1.19 o 
   1  -5   2      125.17      100.81      3.85 o 
   2  -5   2        0.34        1.82      1.14 o 
   3  -5   2        9.66       10.82      2.31 o 
   4  -5   2        0.36       -1.06      1.46 o 
   5  -5   2        0.36       -3.34      5.16 o 
  -5  -4   2        1.12        3.04      4.32 o 
  -4  -4   2        1.91        3.34      1.36 o 
  -3  -4   2       97.18      128.14      8.47 o 
  -2  -4   2       87.96       82.27      4.02 o 
  -1  -4   2      243.29      250.05     19.93 o 
   0  -4   2      664.49      605.36     20.58 o 
   1  -4   2       53.38       51.52      2.24 o 
   2  -4   2       15.00        9.79      1.35 o 
   3  -4   2        5.99        8.26      1.90 o 
   4  -4   2        0.67        0.48      1.73 o 
   5  -4   2        0.06        0.31      2.10 o 
  -5  -3   2        5.12       10.50      6.97 o 
  -4  -3   2        8.13       10.49      1.83 o 
  -3  -3   2        4.60        4.93      1.14 o 
  -2  -3   2      100.76       91.07      5.76 o 
  -1  -3   2      906.59      859.45     32.26 o 
   0  -3   2     1406.58     1136.73     19.18 o 
   1  -3   2      234.38      201.80     17.21 o 
   2  -3   2       68.51       68.78      3.41 o 
   3  -3   2        4.70        7.39      1.73 o 
   4  -3   2        1.22       -0.18      1.44 o 
   5  -3   2        1.63        2.68      2.16 o 
  -5  -2   2       19.24       21.89      3.07 o 
  -4  -2   2        8.16        7.98      2.16 o 
  -3  -2   2        8.13        5.68      1.16 o 
  -2  -2   2       20.93       22.40      1.70 o 
  -1  -2   2     1176.91     1091.58     19.30 o 
   0  -2   2      277.59      275.45      6.76 o 
   1  -2   2      100.31       64.66      2.72 o 
   2  -2   2      218.65      224.61     15.34 o 
   3  -2   2        6.26        7.30      1.52 o 
   4  -2   2       16.54       21.03      3.27 o 
   5  -2   2        0.37        0.52      1.58 o 
  -6  -1   2        0.30       -1.11      4.32 o 
  -5  -1   2        1.59        0.28      2.09 o 
  -4  -1   2        4.94        5.91      1.44 o 
  -3  -1   2      160.49      187.45     22.24 o 
  -2  -1   2      344.22      286.57      6.79 o 
  -1  -1   2      313.19      312.15      8.02 o 
   0  -1   2       14.40       12.13      0.80 o 
   1  -1   2       41.62       31.89      1.25 o 
   2  -1   2       61.54       74.18      4.82 o 
   3  -1   2        1.95        4.81      1.58 o 
   4  -1   2       20.27       16.27      2.52 o 
   5  -1   2        0.17        0.34      1.58 o 
  -6   0   2        0.09        0.87      2.81 o 
  -5   0   2       12.58       12.15      4.08 o 
  -4   0   2        0.67       -0.15      0.67 o 
  -3   0   2       42.86       34.88      7.18 o 
  -2   0   2        0.92        0.71      0.35 o 
  -1   0   2     6720.52     5785.81     49.49 o 
   0   0   2       11.69        7.70      0.47 o 
   1   0   2        9.48        7.25      0.72 o 
   2   0   2       28.87       34.63      2.09 o 
   3   0   2       40.89       39.47      5.61 o 
   4   0   2        0.23        0.05      1.02 o 
   5   0   2        5.51        5.47      2.57 o 
  -6   1   2        0.18        3.82      8.85 o 
  -5   1   2        0.30       -0.01      2.13 o 
  -4   1   2        0.64        1.29      1.49 o 
  -3   1   2        9.64       10.63      1.63 o 
  -2   1   2        3.28        3.00      0.86 o 
  -1   1   2       76.46       73.92      5.57 o 
   0   1   2     2298.59     3048.32     40.17 o 
   1   1   2      122.21      104.94      5.26 o 
   2   1   2       11.42       11.58      1.41 o 
   3   1   2        4.48        5.67      1.36 o 
   4   1   2       23.31       24.79      2.97 o 
   5   1   2        1.52        2.83      2.09 o 
  -6   2   2        0.36        4.30      3.69 o 
  -5   2   2        0.73        1.11      3.62 o 
  -4   2   2        9.85        9.99      2.71 o 
  -3   2   2      255.71      296.99     13.74 o 
  -2   2   2       26.58       21.09      2.08 o 
  -1   2   2    15746.14    17244.31    223.66 o 
   0   2   2      215.90      284.82      5.54 o 
   1   2   2      492.08      512.75     15.20 o 
   2   2   2      998.34      931.09    102.34 o 
   3   2   2        0.16        1.33      1.07 o 
   4   2   2        6.75       11.52      2.62 o 
   5   2   2        0.85        4.82      5.02 o 
  -6   3   2        1.27       11.80      5.72 o 
  -5   3   2        1.56        3.04      2.61 o 
  -4   3   2        0.72       -0.89      1.77 o 
  -3   3   2        1.90        2.16      1.76 o 
  -2   3   2       19.11       11.44      2.43 o 
  -1   3   2      517.48      439.18      9.59 o 
   0   3   2       27.82       27.03      1.18 o 
   1   3   2     1224.07     1274.60     35.02 o 
   2   3   2       65.25       56.87      4.00 o 
   3   3   2        0.08        0.34      0.68 o 
   4   3   2        3.13        1.38      1.20 o 
   5   3   2        0.00        5.11      3.37 o 
  -6   4   2        1.48        6.77      4.67 o 
  -5   4   2        0.47       -1.32      2.66 o 
  -4   4   2        0.75        2.16      1.96 o 
  -3   4   2       12.03        8.72      2.94 o 
  -2   4   2        6.74        4.43      2.47 o 
  -1   4   2      594.06      603.16     14.61 o 
   0   4   2      211.76      220.05      8.56 o 
   1   4   2      306.20      290.55     12.68 o 
   2   4   2      199.95      240.51     43.47 o 
   3   4   2      190.09      176.68     48.84 o 
   4   4   2        0.36        0.67      1.64 o 
   5   4   2        0.30        1.56      2.30 o 
  -6   5   2        2.24        5.23      6.06 o 
  -5   5   2        0.99        3.16      3.44 o 
  -4   5   2        3.97        8.04      5.29 o 
  -3   5   2        5.45        5.56      1.19 o 
  -2   5   2        1.57        1.57      1.39 o 
  -1   5   2      186.33      213.17      7.19 o 
   0   5   2      279.30      309.04     12.94 o 
   1   5   2      334.10      388.85     20.62 o 
   2   5   2        4.41       10.00      3.00 o 
   3   5   2       12.61        9.13      2.64 o 
   4   5   2        0.44        1.39      2.07 o 
  -5   6   2        0.06       -0.79      2.65 o 
  -4   6   2       15.00       19.05      4.32 o 
  -3   6   2        2.73        1.92      1.39 o 
  -2   6   2        3.42        2.81      1.25 o 
  -1   6   2       28.48       22.52      2.14 o 
   0   6   2        3.24        7.27      2.79 o 
   1   6   2        5.24        7.74      2.02 o 
   2   6   2       94.67      120.84      9.88 o 
   3   6   2       71.67       76.08      7.73 o 
   4   6   2        0.80       -1.38      2.72 o 
  -5   7   2        0.01        3.43      3.48 o 
  -4   7   2        0.63        2.47      2.71 o 
  -3   7   2        0.02        2.01      1.41 o 
  -2   7   2        0.03       -0.60      1.19 o 
  -1   7   2        9.17        8.87      1.74 o 
   0   7   2        0.69        2.67      1.52 o 
   1   7   2       17.81       19.43      3.21 o 
   2   7   2       24.03       21.18      4.33 o 
   3   7   2        3.15        2.45      2.51 o 
   4   7   2        0.04        0.57      2.12 o 
  -5   8   2        0.12        0.98      4.60 o 
  -4   8   2        3.34        0.61      2.20 o 
  -3   8   2        0.26        1.81      1.73 o 
  -2   8   2        1.10        3.31      2.13 o 
  -1   8   2        2.33        2.04      1.25 o 
   0   8   2        0.11        0.20      1.33 o 
   1   8   2       25.68       34.48      7.11 o 
   2   8   2       14.75       20.04      4.90 o 
   3   8   2        0.77        3.84      2.99 o 
  -4   9   2        0.02        0.40      2.58 o 
  -3   9   2        0.59       -1.17      1.73 o 
  -2   9   2        4.85       10.15      2.53 o 
  -1   9   2        3.62        4.61      1.91 o 
   0   9   2       18.08       26.06      6.41 o 
   1   9   2        8.60       10.91      3.48 o 
   2   9   2        1.48       -0.49      2.79 o 
   3   9   2        0.61        3.37      4.67 o 
  -4  10   2        0.41        1.41      3.97 o 
  -3  10   2        0.27        3.09      4.95 o 
  -2  10   2        0.01       -1.05      1.66 o 
  -1  10   2        1.49        0.77      2.06 o 
   0  10   2        8.05        9.14      3.60 o 
   1  10   2       21.41       28.46      5.76 o 
   2  10   2        5.26        6.38      4.46 o 
  -3  11   2        0.11        4.04      4.74 o 
  -2  11   2        0.26        3.03      3.17 o 
  -1  11   2        0.04        1.52      2.50 o 
   0  11   2        3.90        5.04      3.60 o 
   1  11   2        2.40        0.13      2.31 o 
  -2  12   2        0.14       -0.50      2.46 o 
  -1  12   2        0.05       -2.90      3.77 o 
   0  12   2        3.38        6.56      4.33 o 
   0 -12   3        0.77       -3.19      4.08 o 
   1 -12   3        3.29        8.08      7.38 o 
  -2 -11   3        8.44       -3.76      5.57 o 
  -1 -11   3        0.50       -0.13      2.16 o 
   0 -11   3        0.18       -1.25      3.07 o 
   1 -11   3        0.16       -1.60      2.56 o 
   2 -11   3        0.22        3.48      4.74 o 
   3 -11   3        2.83       -0.34      4.67 o 
  -2 -10   3        1.04        3.12      2.94 o 
  -1 -10   3        0.00       -2.08      2.37 o 
   0 -10   3       26.50       24.91      4.65 o 
   1 -10   3        0.11       -0.54      1.41 o 
   2 -10   3       14.03       14.35      3.84 o 
   3 -10   3        4.74        3.99      3.33 o 
  -3  -9   3        0.22       -0.71      2.24 o 
  -2  -9   3        7.04        6.23      3.07 o 
  -1  -9   3        0.19        0.60      1.64 o 
   0  -9   3        0.02       -0.08      1.31 o 
   1  -9   3        0.44       -0.20      1.19 o 
   2  -9   3       33.71       44.70      4.33 o 
   3  -9   3        7.22        5.93      4.95 o 
   4  -9   3        1.58       11.70      5.71 o 
  -4  -8   3        1.36        2.56      3.21 o 
  -3  -8   3       10.59       14.11      3.63 o 
  -2  -8   3        2.92        2.99      2.93 o 
  -1  -8   3       10.06        9.78      2.70 o 
   0  -8   3       10.98        8.62      2.11 o 
   1  -8   3       30.71       33.70      3.36 o 
   2  -8   3        2.77        1.15      1.39 o 
   3  -8   3        7.31        8.44      3.30 o 
   4  -8   3        0.01        0.84      2.67 o 
  -4  -7   3        0.06        3.22      3.41 o 
  -3  -7   3       10.72       14.29      3.30 o 
  -2  -7   3        0.77        0.18      2.37 o 
  -1  -7   3      126.11      149.08      9.12 o 
   0  -7   3       14.27       11.28      1.55 o 
   1  -7   3        1.65        0.08      0.84 o 
   2  -7   3      113.22      123.43      6.16 o 
   3  -7   3        5.18        3.54      2.18 o 
   4  -7   3        0.58       -0.42      3.48 o 
   5  -7   3        1.20        6.27      5.71 o 
  -4  -6   3        0.59        0.63      1.97 o 
  -3  -6   3        0.77        2.37      1.72 o 
  -2  -6   3      180.18      190.17     15.81 o 
  -1  -6   3       71.74       77.94      5.36 o 
   0  -6   3        0.06        3.13      0.96 o 
   1  -6   3        0.74       -0.31      0.84 o 
   2  -6   3       14.16       14.20      1.87 o 
   3  -6   3        1.24       -0.37      1.54 o 
   4  -6   3        1.37        1.88      2.56 o 
  -5  -5   3        1.82        2.79      3.62 o 
  -4  -5   3        3.01        3.67      1.96 o 
  -3  -5   3       24.81       25.39      3.74 o 
  -2  -5   3        0.08        0.07      0.46 o 
  -1  -5   3        4.53        2.50      1.22 o 
   0  -5   3      361.64      357.40     10.06 o 
   1  -5   3        0.00        0.32      0.58 o 
   2  -5   3       28.62       29.52      2.41 o 
   3  -5   3       34.86       39.20      5.96 o 
   4  -5   3        3.16        3.86      2.12 o 
   5  -5   3        0.05       -1.11      4.04 o 
  -5  -4   3        0.03        1.25      4.04 o 
  -4  -4   3        4.28        3.37      1.80 o 
  -3  -4   3       10.33        8.17      1.41 o 
  -2  -4   3      160.59      136.60      9.61 o 
  -1  -4   3      421.26      411.61     34.25 o 
   0  -4   3      413.26      415.38     10.09 o 
   1  -4   3      242.76      199.58      5.61 o 
   2  -4   3      443.28      336.95     18.60 o 
   3  -4   3        3.43        0.42      1.04 o 
   4  -4   3       14.97       20.29      3.34 o 
   5  -4   3        0.27        0.87      2.38 o 
  -5  -3   3        1.35       -0.70      2.79 o 
  -4  -3   3       36.77       48.70      7.28 o 
  -3  -3   3        4.90        3.94      1.95 o 
  -2  -3   3       71.87       76.12      5.77 o 
  -1  -3   3     1498.39     1379.53     28.20 o 
   0  -3   3     1776.89     1619.20     28.53 o 
   1  -3   3       41.57       34.27      2.32 o 
   2  -3   3       92.42       77.35      9.96 o 
   3  -3   3        3.03        4.60      1.82 o 
   4  -3   3       14.66       14.89      2.76 o 
   5  -3   3        1.40        0.42      2.14 o 
  -6  -2   3        0.03        2.79      4.60 o 
  -5  -2   3        0.63        1.84      2.09 o 
  -4  -2   3        3.01        4.51      1.64 o 
  -3  -2   3      220.19      257.04     18.38 o 
  -2  -2   3        2.08        2.33      0.60 o 
  -1  -2   3        8.31       10.67      1.76 o 
   0  -2   3      711.74      755.22     15.57 o 
   1  -2   3        2.45        1.56      0.44 o 
   2  -2   3      394.41      390.23     12.11 o 
   3  -2   3       52.87       65.29      5.20 o 
   4  -2   3      158.44      218.36     28.86 o 
   5  -2   3        0.32        1.69      2.70 o 
  -6  -1   3        1.54        3.62      6.55 o 
  -5  -1   3        8.46        7.42      5.57 o 
  -4  -1   3       14.56       18.17      2.11 o 
  -3  -1   3       66.78       62.09      6.48 o 
  -2  -1   3       58.12       65.08      7.03 o 
  -1  -1   3       48.69       68.56      3.35 o 
   0  -1   3      905.02     1121.86     24.48 o 
   1  -1   3      569.74      609.58     18.71 o 
   2  -1   3       97.55      108.19      5.49 o 
   3  -1   3      133.24      153.02      9.24 o 
   4  -1   3      166.24      177.98      9.83 o 
   5  -1   3        0.28       -0.47      1.90 o 
  -6   0   3        0.19        2.56      3.86 o 
  -5   0   3        6.24       19.94      4.23 o 
  -4   0   3       49.17       46.57      7.84 o 
  -3   0   3       60.38       56.31      5.65 o 
  -2   0   3      203.19      199.79      7.10 o 
  -1   0   3      349.52      427.38     19.62 o 
   0   0   3       73.22       85.18      3.04 o 
   1   0   3      694.99      806.95     21.18 o 
   2   0   3        7.37        6.70      0.99 o 
   3   0   3       64.47       58.97      6.13 o 
   4   0   3       46.59       53.61      6.97 o 
   5   0   3        0.68       -1.34      1.56 o 
  -6   1   3        0.55        1.48      2.99 o 
  -5   1   3        2.12        1.25      3.76 o 
  -4   1   3        4.38        3.24      4.67 o 
  -3   1   3       86.26      101.26     38.53 o 
  -2   1   3      271.09      331.08     21.39 o 
  -1   1   3      725.26      724.66     16.63 o 
   0   1   3     3264.14     4323.85     66.11 o 
   1   1   3      101.60       95.46     12.06 o 
   2   1   3      110.88      113.77      7.04 o 
   3   1   3       54.33       55.01      3.54 o 
   4   1   3       20.17       15.04      2.39 o 
   5   1   3        6.39        2.86      2.41 o 
  -6   2   3        0.31        3.20      3.60 o 
  -5   2   3        2.76        9.67      6.83 o 
  -4   2   3       16.19       20.25      3.48 o 
  -3   2   3       29.83       27.97      3.04 o 
  -2   2   3      221.31      256.23     30.79 o 
  -1   2   3     3111.15     2861.56     43.92 o 
   0   2   3      117.12      136.12      3.54 o 
   1   2   3       83.51      128.96      9.15 o 
   2   2   3      133.81      145.93      5.01 o 
   3   2   3        1.31        0.74      0.90 o 
   4   2   3        3.08        2.17      1.54 o 
   5   2   3        0.00       -1.31      2.47 o 
  -6   3   3        0.00        3.75      7.73 o 
  -5   3   3        0.00        4.07      3.27 o 
  -4   3   3        4.18        8.37      2.93 o 
  -3   3   3       34.82       33.01      3.74 o 
  -2   3   3      177.17      170.28     17.51 o 
  -1   3   3       87.64       91.90      5.71 o 
   0   3   3        1.93        2.97      0.80 o 
   1   3   3       49.82       66.49     10.66 o 
   2   3   3      304.53      289.13     20.27 o 
   3   3   3        7.78        5.98      2.04 o 
   4   3   3       38.65       30.47      4.72 o 
   5   3   3        0.38        1.29      2.74 o 
  -6   4   3        0.23        0.20      2.85 o 
  -5   4   3        0.12       -0.56      3.34 o 
  -4   4   3        4.32        5.29      2.66 o 
  -3   4   3        1.49        3.51      1.86 o 
  -2   4   3       17.58       14.39      2.57 o 
  -1   4   3      289.68      324.42     14.17 o 
   0   4   3       20.66       15.05      1.13 o 
   1   4   3        0.73        0.80      1.05 o 
   2   4   3       61.48       73.03     12.89 o 
   3   4   3        0.24       -1.11      1.47 o 
   4   4   3        0.11        1.11      3.07 o 
   5   4   3        0.41        1.72      2.46 o 
  -6   5   3        0.63       12.50      6.20 o 
  -5   5   3        0.01        2.88      3.50 o 
  -4   5   3        0.68       -1.64      2.24 o 
  -3   5   3       32.69       21.73      4.99 o 
  -2   5   3       18.17       12.24      3.09 o 
  -1   5   3      207.12      261.49     12.96 o 
   0   5   3       13.65       11.47      3.04 o 
   1   5   3       33.69       34.66      3.15 o 
   2   5   3        1.20        2.36      1.92 o 
   3   5   3        0.00       -0.84      1.67 o 
   4   5   3        7.63        1.89      2.31 o 
  -5   6   3        0.21        3.59      3.67 o 
  -4   6   3        0.56       -0.82      2.06 o 
  -3   6   3        2.53        4.10      1.66 o 
  -2   6   3        6.45        7.77      1.53 o 
  -1   6   3       62.44       66.12      4.91 o 
   0   6   3       54.88       58.50      4.82 o 
   1   6   3       16.50       16.81      3.04 o 
   2   6   3        0.00        1.22      1.77 o 
   3   6   3       12.54       15.42      4.04 o 
   4   6   3        1.43        0.95      2.22 o 
  -5   7   3        0.80        1.90      3.43 o 
  -4   7   3        1.16        4.61      2.97 o 
  -3   7   3        5.53        5.43      1.80 o 
  -2   7   3        0.16        0.83      1.31 o 
  -1   7   3        0.15        0.79      0.99 o 
   0   7   3       12.63       14.85      3.41 o 
   1   7   3        4.64        3.69      1.87 o 
   2   7   3        0.62        1.13      1.94 o 
   3   7   3       12.62       11.61      3.59 o 
   4   7   3        0.31       -1.59      2.91 o 
  -5   8   3        0.97        1.95      5.85 o 
  -4   8   3        2.31        3.16      3.76 o 
  -3   8   3        0.04       -1.15      1.64 o 
  -2   8   3       55.40       62.91     12.50 o 
  -1   8   3        0.53        0.46      1.08 o 
   0   8   3       11.69       13.47      3.07 o 
   1   8   3       20.12       18.84      3.99 o 
   2   8   3        0.02        3.65      3.34 o 
   3   8   3        3.09        0.28      1.97 o 
  -4   9   3        0.05        6.03      4.11 o 
  -3   9   3        5.51        1.74      2.02 o 
  -2   9   3        4.12        1.81      2.04 o 
  -1   9   3        2.52        3.82      2.44 o 
   0   9   3       54.16       80.09      8.57 o 
   1   9   3        2.03        2.67      2.60 o 
   2   9   3        1.76        6.97      4.01 o 
   3   9   3        0.14       -0.32      3.27 o 
  -4  10   3        0.78        0.70      2.66 o 
  -3  10   3        0.03       -0.21      2.58 o 
  -2  10   3        9.64        3.76      4.07 o 
  -1  10   3       21.33       33.98     13.38 o 
   0  10   3        0.00       -2.60      2.84 o 
   1  10   3        1.56        0.82      2.79 o 
   2  10   3        0.47       -0.72      5.78 o 
  -3  11   3        0.25       -0.14      3.07 o 
  -2  11   3        0.06        1.16      2.10 o 
  -1  11   3        0.54        2.48      2.80 o 
   0  11   3       29.59       37.94     12.75 o 
   1  11   3        1.15        0.27      2.36 o 
  -1  12   3        2.79        2.71      4.25 o 
   1 -12   4        0.03        3.20      5.71 o 
  -1 -11   4        0.00       -1.49      2.61 o 
   0 -11   4        1.83        0.29      2.12 o 
   1 -11   4        0.08       -2.09      4.60 o 
   2 -11   4        1.80       -3.48      5.02 o 
  -2 -10   4        0.57        0.28      2.10 o 
  -1 -10   4        0.02       -0.28      1.67 o 
   0 -10   4        0.38        1.12      2.16 o 
   1 -10   4        2.80        0.85      1.81 o 
   2 -10   4        7.82        7.57      3.84 o 
   3 -10   4        0.77       -0.80      2.51 o 
  -3  -9   4        9.19       13.28      6.62 o 
  -2  -9   4        2.37        1.00      2.04 o 
  -1  -9   4        0.82       -0.62      1.61 o 
   0  -9   4        4.98        5.91      1.90 o 
   1  -9   4        3.06        2.40      1.67 o 
   2  -9   4       11.00        6.70      3.04 o 
   3  -9   4        0.09       -2.10      2.48 o 
   4  -9   4        0.05        1.80      3.39 o 
  -4  -8   4        5.33        9.73      4.46 o 
  -3  -8   4        1.52        1.69      2.16 o 
  -2  -8   4        2.16        2.65      2.16 o 
  -1  -8   4       16.85       22.65      8.50 o 
   0  -8   4        9.80       13.10      2.83 o 
   1  -8   4       19.45       22.36      2.82 o 
   2  -8   4       57.83       64.19      4.64 o 
   3  -8   4        3.43        4.90      2.71 o 
   4  -8   4        0.37        0.16      2.58 o 
  -4  -7   4        0.95        1.55      2.58 o 
  -3  -7   4        5.74        0.98      1.77 o 
  -2  -7   4        5.23        4.08      1.98 o 
  -1  -7   4        2.59        2.98      1.30 o 
   0  -7   4        7.46        5.52      1.49 o 
   1  -7   4      103.19      110.91      5.57 o 
   2  -7   4       40.70       35.04      2.84 o 
   3  -7   4        9.62        9.57      3.11 o 
   4  -7   4        2.68       -0.18      1.86 o 
  -4  -6   4        0.65        0.07      1.18 o 
  -3  -6   4        0.08        1.77      1.77 o 
  -2  -6   4        0.90        1.02      0.89 o 
  -1  -6   4      122.53      115.15      4.86 o 
   0  -6   4        0.18        0.32      0.80 o 
   1  -6   4       21.93       23.15      1.84 o 
   2  -6   4       23.35       18.36      1.92 o 
   3  -6   4       17.89       29.46      5.00 o 
   4  -6   4       22.58       26.72      5.29 o 
   5  -6   4        0.54        4.18      4.04 o 
  -5  -5   4        0.00        1.39      4.32 o 
  -4  -5   4        0.04        1.52      1.57 o 
  -3  -5   4      262.98      278.92     20.76 o 
  -2  -5   4        1.50        1.95      1.22 o 
  -1  -5   4        1.57        1.80      1.11 o 
   0  -5   4       14.34       11.05      1.55 o 
   1  -5   4        6.26        4.48      0.80 o 
   2  -5   4       48.06       42.80      6.74 o 
   3  -5   4        6.43        5.27      2.41 o 
   4  -5   4        3.03        2.56      2.42 o 
   5  -5   4        0.52       -2.09      3.48 o 
  -5  -4   4        0.93       -0.28      3.34 o 
  -4  -4   4       51.85       69.41      4.85 o 
  -3  -4   4        4.12        4.30      1.22 o 
  -2  -4   4       83.61       89.81      4.13 o 
  -1  -4   4      383.18      333.74     20.60 o 
   0  -4   4      284.89      251.94     11.33 o 
   1  -4   4       47.16       61.25      9.75 o 
   2  -4   4        0.91        1.19      0.75 o 
   3  -4   4       18.76       17.85      2.19 o 
   4  -4   4        8.91        7.55      2.75 o 
   5  -4   4        0.01        1.25      2.34 o 
  -5  -3   4        0.88        0.74      1.86 o 
  -4  -3   4        9.03       11.35      2.32 o 
  -3  -3   4       57.84       61.00      3.49 o 
  -2  -3   4        1.50        1.84      0.77 o 
  -1  -3   4       82.42       72.54      3.23 o 
   0  -3   4       59.82       67.18      2.32 o 
   1  -3   4      442.97      392.29     23.21 o 
   2  -3   4       58.01       48.05      3.55 o 
   3  -3   4       25.46       26.31      4.20 o 
   4  -3   4        0.85        0.25      1.17 o 
   5  -3   4        8.13        2.70      2.58 o 
  -5  -2   4        0.10       -1.11      2.79 o 
  -4  -2   4       12.41       11.00      1.69 o 
  -3  -2   4        0.64        0.37      0.77 o 
  -2  -2   4       20.00       20.88      1.47 o 
  -1  -2   4     2094.11     2142.22     41.15 o 
   0  -2   4       25.84       31.40      1.98 o 
   1  -2   4      304.64      361.86     29.47 o 
   2  -2   4       24.15       18.88      2.22 o 
   3  -2   4       56.44       50.72      3.58 o 
   4  -2   4        7.17       14.24      4.54 o 
   5  -2   4        3.38        3.29      2.50 o 
  -6  -1   4        0.54        0.28      3.90 o 
  -5  -1   4        1.66       -0.83      1.84 o 
  -4  -1   4        1.40        1.95      1.00 o 
  -3  -1   4      210.94      221.29     11.04 o 
  -2  -1   4        3.55        2.37      1.31 o 
  -1  -1   4      298.95      322.51      9.22 o 
   0  -1   4      228.50      291.09      7.85 o 
   1  -1   4        4.75        2.07      0.79 o 
   2  -1   4      117.73      117.01      4.46 o 
   3  -1   4       23.47       15.47      2.03 o 
   4  -1   4        4.68        4.03      1.61 o 
   5  -1   4        5.95        3.58      2.38 o 
  -6   0   4        1.49        2.05      3.52 o 
  -5   0   4        0.05        2.47      2.49 o 
  -4   0   4        0.45       -1.90      1.90 o 
  -3   0   4        2.13        1.06      0.50 o 
  -2   0   4      464.90      467.80     26.07 o 
  -1   0   4      423.33      422.74     17.15 o 
   0   0   4      276.87      364.33     45.49 o 
   1   0   4      245.63      310.70     10.44 o 
   2   0   4       22.99       19.81      3.18 o 
   3   0   4      182.88      180.42     12.22 o 
   4   0   4        3.08        2.59      1.40 o 
   5   0   4        0.10       -1.39      2.10 o 
  -6   1   4        0.43        3.29      3.68 o 
  -5   1   4        0.92        2.35      3.41 o 
  -4   1   4       23.87       26.67      4.74 o 
  -3   1   4       71.69       84.18     15.40 o 
  -2   1   4        5.11        6.02      1.33 o 
  -1   1   4       44.21       49.49      3.19 o 
   0   1   4      172.65      221.80      5.73 o 
   1   1   4      573.21      701.99     15.92 o 
   2   1   4        1.26        4.84      1.05 o 
   3   1   4       40.50       37.53      3.20 o 
   4   1   4        3.70        1.83      1.32 o 
   5   1   4        0.98        0.41      1.90 o 
  -6   2   4        0.34        7.24      4.23 o 
  -5   2   4        0.21       -2.40      2.40 o 
  -4   2   4       24.89       26.10      4.18 o 
  -3   2   4        3.14        3.36      1.37 o 
  -2   2   4      510.45      509.56     29.12 o 
  -1   2   4     1051.42      944.19     19.19 o 
   0   2   4        3.03        4.27      0.74 o 
   1   2   4       16.52       19.40      2.47 o 
   2   2   4      116.52      127.35      5.25 o 
   3   2   4        0.61        1.61      1.23 o 
   4   2   4       25.80       15.56      4.26 o 
   5   2   4        1.00        3.34      3.25 o 
  -6   3   4        0.41        2.39      3.92 o 
  -5   3   4        0.49        1.02      2.65 o 
  -4   3   4       19.42       27.94      9.61 o 
  -3   3   4        3.68        7.59      2.04 o 
  -2   3   4       39.29       41.45      3.69 o 
  -1   3   4        2.24        2.51      0.79 o 
   0   3   4       42.18       36.40      2.32 o 
   1   3   4       41.98       59.78      8.38 o 
   2   3   4       34.92       26.54      2.16 o 
   3   3   4        7.70        6.47      1.83 o 
   4   3   4        0.61        4.27      4.39 o 
   5   3   4        0.05        0.66      2.04 o 
  -6   4   4        0.00       -1.44      3.55 o 
  -5   4   4        0.00        0.12      1.96 o 
  -4   4   4        6.58        8.12      3.53 o 
  -3   4   4       12.65       12.12      3.15 o 
  -2   4   4     1439.36     1436.05     51.49 o 
  -1   4   4      242.42      290.30      8.79 o 
   0   4   4       10.81        8.07      1.18 o 
   1   4   4      302.81      333.85     18.69 o 
   2   4   4       13.64        9.32      2.60 o 
   3   4   4       31.93       29.44      4.07 o 
   4   4   4        0.26        0.42      1.67 o 
  -6   5   4        0.23        4.78      4.72 o 
  -5   5   4        0.36       -0.43      2.30 o 
  -4   5   4        0.06       -0.98      2.26 o 
  -3   5   4       16.23       15.39      3.25 o 
  -2   5   4       78.74       84.68      8.08 o 
  -1   5   4       20.56       17.85      1.86 o 
   0   5   4      359.53      366.75     10.49 o 
   1   5   4       12.22       16.75      5.09 o 
   2   5   4       11.20       11.66      3.10 o 
   3   5   4        1.91       -1.77      2.16 o 
   4   5   4        0.02        0.54      2.16 o 
  -5   6   4        0.47        2.84      3.49 o 
  -4   6   4        0.20        1.69      2.44 o 
  -3   6   4        0.38        1.83      2.02 o 
  -2   6   4       55.65       44.87      4.93 o 
  -1   6   4       82.99       92.26      5.12 o 
   0   6   4        0.87        0.92      1.10 o 
   1   6   4       22.60       20.77      2.95 o 
   2   6   4       87.32       82.74      7.74 o 
   3   6   4        0.64        1.50      2.22 o 
   4   6   4        0.01       -1.05      2.46 o 
  -5   7   4        0.49        1.61      3.19 o 
  -4   7   4        0.39        1.95      2.56 o 
  -3   7   4        7.82       12.32      3.20 o 
  -2   7   4        2.34        3.48      1.48 o 
  -1   7   4       26.11       22.95      3.79 o 
   0   7   4       77.83       86.66     20.20 o 
   1   7   4       72.52       80.02      8.29 o 
   2   7   4       17.41       21.75      8.08 o 
   3   7   4        0.07        0.98      2.40 o 
  -5   8   4        0.81        2.00      3.78 o 
  -4   8   4        0.00        4.43      6.27 o 
  -3   8   4        0.53        0.19      1.77 o 
  -2   8   4        6.32        7.03      2.22 o 
  -1   8   4        5.10        7.05      1.92 o 
   0   8   4        0.55       -0.44      1.75 o 
   1   8   4       21.34       22.13      4.12 o 
   2   8   4       17.77       14.12      4.33 o 
   3   8   4        1.21        0.63      2.27 o 
  -4   9   4        0.00        1.04      5.23 o 
  -3   9   4        2.43        1.53      2.51 o 
  -2   9   4        0.07        0.86      1.65 o 
  -1   9   4        4.06        4.47      2.51 o 
   0   9   4        2.08        5.29      2.94 o 
   1   9   4       15.89       17.36      4.24 o 
   2   9   4        0.13        5.39      3.59 o 
  -4  10   4        0.04        0.77      4.11 o 
  -3  10   4        0.01        2.90      3.04 o 
  -2  10   4        0.11        0.53      2.31 o 
  -1  10   4        1.56        2.08      3.07 o 
   0  10   4        4.82        5.48      3.37 o 
   1  10   4        3.03        3.69      3.20 o 
   2  10   4        0.45       -0.76      3.37 o 
  -3  11   4        1.45        2.79      4.60 o 
  -2  11   4        0.06       -0.38      2.02 o 
  -1  11   4        0.30       -1.64      2.81 o 
   0  11   4        0.02        4.18      3.64 o 
   1  11   4        0.09       -1.60      2.99 o 
  -1  12   4        6.63       12.40      7.38 o 
  -1 -11   5        0.10       -0.31      2.22 o 
   0 -11   5        0.34        2.09      4.74 o 
   1 -11   5        6.79        1.81      4.32 o 
   2 -11   5        0.08        5.99      7.52 o 
  -2 -10   5        4.31        2.40      2.54 o 
  -1 -10   5       15.04       13.46      9.06 o 
   0 -10   5        1.60       -1.13      2.04 o 
   1 -10   5        0.05        0.89      2.08 o 
   2 -10   5        0.13        5.22      3.98 o 
   3 -10   5        0.11       -0.33      2.51 o 
  -3  -9   5       12.01       10.82      3.75 o 
  -2  -9   5        0.02       -0.28      1.48 o 
  -1  -9   5        0.53       -0.02      2.37 o 
   0  -9   5        0.05        0.51      1.05 o 
   1  -9   5        2.38        1.14      1.50 o 
   2  -9   5        6.65        5.58      3.43 o 
   3  -9   5        0.87        0.66      2.36 o 
   4  -9   5        0.19       -1.81      5.71 o 
  -4  -8   5        0.41        0.84      3.34 o 
  -3  -8   5        0.23        0.63      2.10 o 
  -2  -8   5        3.35        3.00      1.87 o 
  -1  -8   5       42.91       36.46      7.90 o 
   0  -8   5        0.00        1.60      2.09 o 
   1  -8   5       59.58       55.12      4.51 o 
   2  -8   5       72.59       62.75     12.05 o 
   3  -8   5        0.04        2.46      4.18 o 
   4  -8   5        1.69        1.71      3.14 o 
  -4  -7   5        0.21        2.89      2.31 o 
  -3  -7   5        3.90        3.81      2.36 o 
  -2  -7   5       16.43       15.72      3.76 o 
  -1  -7   5        0.23        0.14      0.76 o 
   0  -7   5        0.41        0.87      1.03 o 
   1  -7   5      253.35      236.74      9.39 o 
   2  -7   5        9.41        8.91      3.07 o 
   3  -7   5        5.47        6.61      2.99 o 
   4  -7   5        4.22        4.54      3.09 o 
  -4  -6   5        2.18        1.62      1.90 o 
  -3  -6   5        1.68        2.90      2.09 o 
  -2  -6   5        3.01        1.82      1.17 o 
  -1  -6   5       23.54       24.73      2.25 o 
   0  -6   5        0.17        0.38      0.77 o 
   1  -6   5       72.83       73.01      3.90 o 
   2  -6   5       95.50       86.09      9.34 o 
   3  -6   5        6.43        7.16      3.25 o 
   4  -6   5        5.83        2.22      3.07 o 
  -5  -5   5        0.01        0.56      4.18 o 
  -4  -5   5        0.08        0.81      1.62 o 
  -3  -5   5        0.55       -0.28      1.53 o 
  -2  -5   5       97.60       99.93     10.37 o 
  -1  -5   5       19.17       17.92      1.74 o 
   0  -5   5       17.61       14.55      2.31 o 
   1  -5   5       64.78       58.19      2.91 o 
   2  -5   5        3.48        5.98      1.98 o 
   3  -5   5       18.96       17.83      4.46 o 
   4  -5   5       27.86       28.25      4.84 o 
   5  -5   5        0.15        1.11      3.34 o 
  -5  -4   5        0.02        3.76      3.62 o 
  -4  -4   5       12.32       10.77      2.06 o 
  -3  -4   5       21.56       15.53      3.10 o 
  -2  -4   5       42.68       48.43      4.02 o 
  -1  -4   5        4.04        5.10      1.02 o 
   0  -4   5        1.05        0.76      0.54 o 
   1  -4   5       23.18       19.23      3.09 o 
   2  -4   5       92.01      103.06     16.58 o 
   3  -4   5        4.14        5.57      3.07 o 
   4  -4   5        1.34        0.28      1.43 o 
   5  -4   5        1.05       -0.75      2.10 o 
  -5  -3   5        1.17        2.67      2.51 o 
  -4  -3   5        2.24        2.28      1.38 o 
  -3  -3   5        5.47        4.68      1.33 o 
  -2  -3   5       32.10       27.50      4.95 o 
  -1  -3   5      223.61      249.45     10.52 o 
   0  -3   5       38.68       42.30      4.32 o 
   1  -3   5      189.47      218.83     10.29 o 
   2  -3   5      137.40      151.75      8.26 o 
   3  -3   5        7.61        7.58      2.30 o 
   4  -3   5        0.27        2.81      5.99 o 
   5  -3   5        0.09       -0.36      1.80 o 
  -5  -2   5        2.35        0.23      2.02 o 
  -4  -2   5       28.54       27.14      2.63 o 
  -3  -2   5        6.31        3.32      2.00 o 
  -2  -2   5       20.86       27.70      2.11 o 
  -1  -2   5      275.88      278.08      9.12 o 
   0  -2   5       14.34       11.78      1.10 o 
   1  -2   5      147.59      208.26     13.31 o 
   2  -2   5       21.03       27.08      3.09 o 
   3  -2   5       81.30       78.57      6.66 o 
   4  -2   5        0.83        1.78      1.77 o 
   5  -2   5        2.21        1.28      2.08 o 
  -6  -1   5        1.00       -1.15      3.83 o 
  -5  -1   5        8.78        6.12      5.23 o 
  -4  -1   5        1.17        1.62      2.51 o 
  -3  -1   5        0.00        1.86      0.84 o 
  -2  -1   5        3.30        2.00      1.59 o 
  -1  -1   5      187.39      241.68     14.04 o 
   0  -1   5        2.31        2.68      0.63 o 
   1  -1   5      121.31      118.94      6.90 o 
   2  -1   5       49.08       47.55      3.67 o 
   3  -1   5       10.64        7.07      2.06 o 
   4  -1   5       30.79       35.03      6.92 o 
   5  -1   5        0.15       -1.23      1.98 o 
  -6   0   5        1.03       -0.34      3.97 o 
  -5   0   5        0.03        2.56      4.11 o 
  -4   0   5       19.54       26.13     11.57 o 
  -3   0   5        4.69        2.78      1.51 o 
  -2   0   5       48.97       51.60      3.01 o 
  -1   0   5      172.68      205.55      7.29 o 
   0   0   5       19.30       26.29      2.41 o 
   1   0   5      950.73     1132.83     45.85 o 
   2   0   5      340.37      403.84     26.61 o 
   3   0   5      243.23      247.67     22.84 o 
   4   0   5        0.04       -0.19      1.09 o 
   5   0   5        1.19        1.84      2.86 o 
  -6   1   5        1.40        0.22      2.47 o 
  -5   1   5        0.97        8.78      4.60 o 
  -4   1   5        7.59        9.14      2.32 o 
  -3   1   5       15.81       15.89      2.81 o 
  -2   1   5       15.85       13.43      1.33 o 
  -1   1   5        2.61        3.86      1.17 o 
   0   1   5        2.55       10.15      2.03 o 
   1   1   5      202.80      218.95      6.59 o 
   2   1   5      105.94       99.91      5.35 o 
   3   1   5      361.77      423.40     16.94 o 
   4   1   5        5.63        7.02      2.13 o 
   5   1   5        5.02        8.64      4.74 o 
  -6   2   5        1.23        6.44      4.21 o 
  -5   2   5        5.08        4.04      5.78 o 
  -4   2   5        8.98       15.02      2.81 o 
  -3   2   5        9.00       12.01      3.01 o 
  -2   2   5      691.48      776.16     27.29 o 
  -1   2   5      282.42      301.87     13.06 o 
   0   2   5      431.86      541.89     13.78 o 
   1   2   5       24.83       24.37      1.86 o 
   2   2   5       34.50       37.68      3.40 o 
   3   2   5       12.33       10.05      2.14 o 
   4   2   5        1.09        0.66      1.27 o 
   5   2   5        0.23       -3.07      4.18 o 
  -6   3   5        0.30        3.90      8.78 o 
  -5   3   5        2.44        2.56      3.73 o 
  -4   3   5        0.81        3.45      2.81 o 
  -3   3   5       47.23       62.52      9.82 o 
  -2   3   5       40.93       41.82      2.07 o 
  -1   3   5       24.73       23.99      1.75 o 
   0   3   5       40.02       40.11      2.13 o 
   1   3   5      238.66      313.21     10.15 o 
   2   3   5       33.84       33.86      2.82 o 
   3   3   5       69.75       67.87      5.15 o 
   4   3   5       24.80       28.49     11.91 o 
  -6   4   5        0.04       -3.12      4.11 o 
  -5   4   5        4.20        0.97      3.07 o 
  -4   4   5        6.11       11.02      3.59 o 
  -3   4   5        4.51        7.84      5.36 o 
  -2   4   5      726.61      715.41     35.56 o 
  -1   4   5        1.51        2.97      1.69 o 
   0   4   5      246.19      280.53      9.10 o 
   1   4   5       10.64       11.86      2.11 o 
   2   4   5        4.82        4.67      1.69 o 
   3   4   5        6.77        6.40      2.97 o 
   4   4   5        0.05       -0.26      1.82 o 
  -6   5   5        0.03        0.79      3.55 o 
  -5   5   5        0.71       -0.74      2.97 o 
  -4   5   5        0.67       -2.95      2.95 o 
  -3   5   5       86.51      104.74     14.56 o 
  -2   5   5       13.64       17.58      2.70 o 
  -1   5   5       10.35       13.27      2.67 o 
   0   5   5       75.79       68.18     10.40 o 
   1   5   5       35.86       31.04      2.72 o 
   2   5   5       15.26       14.00      2.95 o 
   3   5   5       28.52       27.42      4.46 o 
   4   5   5        0.00        0.77      2.61 o 
  -5   6   5        0.36        1.53      2.86 o 
  -4   6   5        0.33        0.22      3.27 o 
  -3   6   5        5.48        4.95      2.50 o 
  -2   6   5       63.70       63.00      8.17 o 
  -1   6   5        0.42        2.75      1.15 o 
   0   6   5       14.16        8.08      1.35 o 
   1   6   5        6.30        5.34      2.02 o 
   2   6   5       23.32       24.76      6.27 o 
   3   6   5        1.02        0.21      1.77 o 
   4   6   5        0.71       -2.92      3.14 o 
  -5   7   5        0.13        1.27      3.10 o 
  -4   7   5        0.25       -0.35      1.97 o 
  -3   7   5        1.34        1.85      2.02 o 
  -2   7   5        0.75        0.86      1.21 o 
  -1   7   5        6.80        7.55      1.88 o 
   0   7   5       19.06       27.57      7.80 o 
   1   7   5       17.13       15.74      3.35 o 
   2   7   5        0.07        2.45      2.30 o 
   3   7   5        6.66        1.43      2.41 o 
  -5   8   5        0.17        2.44      3.77 o 
  -4   8   5        0.02        2.24      2.68 o 
  -3   8   5        3.49        5.01      2.75 o 
  -2   8   5        0.14        1.10      1.35 o 
  -1   8   5        0.26        2.67      1.42 o 
   0   8   5        5.62        7.11      2.64 o 
   1   8   5        6.62        9.13      2.96 o 
   2   8   5       23.21       22.52      4.98 o 
   3   8   5        0.30       -1.25      2.66 o 
  -4   9   5        0.08        0.82      3.83 o 
  -3   9   5        0.12        0.00      2.58 o 
  -2   9   5        3.49        3.52      1.96 o 
  -1   9   5        3.86        2.93      2.24 o 
   0   9   5        0.03        1.62      2.24 o 
   1   9   5        0.85       -0.99      2.24 o 
   2   9   5        4.70       10.80      4.32 o 
  -4  10   5        0.06        5.03      4.44 o 
  -3  10   5        5.25        9.41      6.27 o 
  -2  10   5        0.58        1.04      2.26 o 
  -1  10   5        2.95        8.19      3.89 o 
   0  10   5        9.07       11.19      4.14 o 
   1  10   5        0.00        7.69      4.30 o 
  -3  11   5        0.39        3.20      4.74 o 
  -2  11   5        0.05       -0.98      3.07 o 
  -1  11   5       16.54       17.88      4.92 o 
   0  11   5        0.00        3.07      3.47 o 
  -1 -11   6        0.40        2.23      4.18 o 
   0 -11   6        0.70        9.75      6.69 o 
   1 -11   6        2.96       17.00      7.52 o 
  -2 -10   6        0.00        0.40      2.16 o 
  -1 -10   6        0.04        1.27      2.11 o 
   0 -10   6        3.26       -0.70      4.18 o 
   1 -10   6        6.12        5.51      3.17 o 
   2 -10   6        1.49        7.68      4.32 o 
   3 -10   6        0.49       -0.98      5.29 o 
  -3  -9   6        0.70        1.35      2.24 o 
  -2  -9   6        2.89        2.66      2.21 o 
  -1  -9   6        1.43        6.25      2.65 o 
   0  -9   6        0.94        0.02      1.03 o 
   1  -9   6        0.54        7.17      4.04 o 
   2  -9   6        2.26        8.97      4.28 o 
   3  -9   6        0.13        4.74      5.09 o 
  -3  -8   6        0.12       -0.27      1.51 o 
  -2  -8   6        0.01       -0.14      1.41 o 
  -1  -8   6       26.04       23.08      2.52 o 
   0  -8   6        1.43        2.44      1.46 o 
   1  -8   6       11.47       11.31      3.19 o 
   2  -8   6        7.18       11.59      5.09 o 
   3  -8   6        2.11        5.51      3.41 o 
   4  -8   6        0.64        8.39      8.99 o 
  -4  -7   6        5.90        9.01      3.64 o 
  -3  -7   6        5.87        8.22      2.36 o 
  -2  -7   6        0.73        1.35      1.24 o 
  -1  -7   6        9.18        7.34      1.56 o 
   0  -7   6        8.06        6.99      1.60 o 
   1  -7   6        3.09        6.21      2.55 o 
   2  -7   6        1.32        3.76      2.36 o 
   3  -7   6        0.43        1.11      4.88 o 
   4  -7   6        0.05       -0.42      2.79 o 
  -4  -6   6        0.04        0.79      1.77 o 
  -3  -6   6        0.00        1.81      1.14 o 
  -2  -6   6       44.60       61.80      7.21 o 
  -1  -6   6       90.20       82.89      4.46 o 
   0  -6   6        2.52        2.02      1.79 o 
   1  -6   6       48.01       58.21      5.98 o 
   2  -6   6       12.75       14.18      3.27 o 
   3  -6   6        3.39        6.41      3.04 o 
   4  -6   6        0.30       -0.21      2.26 o 
  -5  -5   6        0.29        0.98      3.07 o 
  -4  -5   6       19.78       16.73      3.79 o 
  -3  -5   6        8.97        8.47      1.66 o 
  -2  -5   6       30.40       31.17      2.66 o 
  -1  -5   6       88.08       89.97      6.53 o 
   0  -5   6       60.38       50.27      3.77 o 
   1  -5   6        9.67       17.30      3.24 o 
   2  -5   6        4.85        6.95      2.58 o 
   3  -5   6        0.17        1.02      2.23 o 
   4  -5   6        1.70        1.97      4.81 o 
  -5  -4   6        0.93        0.00      2.51 o 
  -4  -4   6        0.77        0.09      1.17 o 
  -3  -4   6       51.26       58.94      7.26 o 
  -2  -4   6        9.40       10.20      1.85 o 
  -1  -4   6        8.36        8.51      1.29 o 
   0  -4   6       86.20       92.82      7.12 o 
   1  -4   6      330.54      396.12     19.30 o 
   2  -4   6       15.29       14.61      4.32 o 
   3  -4   6       43.22       55.68      6.46 o 
   4  -4   6        1.01        2.44      2.06 o 
   5  -4   6        1.60        0.72      2.26 o 
  -5  -3   6        0.02        1.39      3.07 o 
  -4  -3   6      121.55      170.58     12.11 o 
  -3  -3   6        2.37        3.66      1.67 o 
  -2  -3   6       20.52       20.98      4.75 o 
  -1  -3   6       78.17       72.23      4.31 o 
   0  -3   6        1.35        0.07      1.10 o 
   1  -3   6       37.29       39.51      3.65 o 
   2  -3   6       15.23       13.01      2.47 o 
   3  -3   6        2.03       -2.23      2.93 o 
   4  -3   6        5.91        3.04      2.24 o 
   5  -3   6        0.80       -2.11      2.50 o 
  -5  -2   6       10.88       14.91      4.25 o 
  -4  -2   6        4.86        7.02      2.40 o 
  -3  -2   6       85.11       76.76     38.67 o 
  -2  -2   6      477.20      523.19     20.69 o 
  -1  -2   6       17.39       14.44      2.68 o 
   0  -2   6      324.12      329.71     21.98 o 
   1  -2   6      220.24      275.77     13.17 o 
   2  -2   6       71.55       72.57      6.06 o 
   3  -2   6       22.03       20.94      4.67 o 
   4  -2   6        0.19        0.33      1.54 o 
   5  -2   6        2.99        0.96      2.29 o 
  -6  -1   6        0.07       -0.36      3.09 o 
  -5  -1   6        1.58        2.00      2.54 o 
  -4  -1   6       15.01       24.41      5.78 o 
  -3  -1   6        9.68        8.03      1.93 o 
  -2  -1   6      122.63      129.72      6.70 o 
  -1  -1   6      308.87      309.61     13.17 o 
   0  -1   6      599.77      605.64     28.95 o 
   1  -1   6       19.79       21.59      2.65 o 
   2  -1   6        4.80        5.12      1.74 o 
   3  -1   6       43.14       44.31      5.36 o 
   4  -1   6       34.19       32.15      6.41 o 
   5  -1   6        0.26        1.42      2.40 o 
  -6   0   6        0.32       -2.54      3.28 o 
  -5   0   6        6.12        7.04      4.07 o 
  -4   0   6       14.00       22.40      5.16 o 
  -3   0   6        5.18        8.99      2.51 o 
  -2   0   6      178.41      184.59     16.89 o 
  -1   0   6      366.10      410.34     13.20 o 
   0   0   6       72.54       97.75      5.81 o 
   1   0   6        0.02        1.92      1.17 o 
   2   0   6       75.99       83.36      8.22 o 
   3   0   6        1.48        1.60      1.13 o 
   4   0   6        5.75        5.42      2.51 o 
   5   0   6        0.59        1.39      3.48 o 
  -6   1   6        0.48       -0.20      3.00 o 
  -5   1   6        0.16        1.06      2.46 o 
  -4   1   6        3.65        8.89      3.10 o 
  -3   1   6        0.04        0.16      1.17 o 
  -2   1   6       63.05       61.70      8.31 o 
  -1   1   6      168.20      199.98      6.73 o 
   0   1   6      191.24      281.35      8.81 o 
   1   1   6       23.08       24.68      2.11 o 
   2   1   6       65.63       75.57      6.36 o 
   3   1   6       46.56       35.54      7.29 o 
   4   1   6        6.53        3.08      2.31 o 
   5   1   6        2.69        5.29      4.46 o 
  -6   2   6        0.01        2.62      3.85 o 
  -5   2   6        2.41        0.89      2.36 o 
  -4   2   6        1.42        6.19      6.13 o 
  -3   2   6        3.97        0.53      1.53 o 
  -2   2   6      240.91      236.13     25.22 o 
  -1   2   6      105.59      107.14      4.36 o 
   0   2   6       73.11       84.09      3.69 o 
   1   2   6        0.18        0.06      0.94 o 
   2   2   6      383.62      441.33     15.66 o 
   3   2   6       17.09       12.98      5.87 o 
   4   2   6        0.79        0.97      1.63 o 
  -6   3   6        0.07       -2.04      3.78 o 
  -5   3   6        3.05        1.46      4.04 o 
  -4   3   6        0.23        0.35      1.37 o 
  -3   3   6        0.27        1.02      2.02 o 
  -2   3   6       19.95       15.76      1.21 o 
  -1   3   6      400.30      401.26     15.56 o 
   0   3   6        7.44       10.24      1.46 o 
   1   3   6        2.45        1.80      1.11 o 
   2   3   6       49.46       55.68      4.08 o 
   3   3   6        0.27        0.82      1.23 o 
   4   3   6        2.49        3.90      4.88 o 
  -6   4   6        0.03        0.27      3.15 o 
  -5   4   6        2.68        2.84      3.50 o 
  -4   4   6       10.99       11.30      4.01 o 
  -3   4   6      122.75      141.13     10.59 o 
  -2   4   6       62.45       48.67      4.85 o 
  -1   4   6        6.74        6.67      1.51 o 
   0   4   6       27.51       21.36      2.46 o 
   1   4   6       15.57       18.93      2.01 o 
   2   4   6        0.21       -1.02      1.27 o 
   3   4   6       16.61       10.83      4.04 o 
   4   4   6        0.99        3.70      2.70 o 
  -5   5   6        0.49       -1.96      2.86 o 
  -4   5   6        1.04        2.68      2.19 o 
  -3   5   6        3.81        3.42      1.80 o 
  -2   5   6       39.41       39.28      5.78 o 
  -1   5   6        0.00       -0.82      0.85 o 
   0   5   6       10.07        9.32      1.30 o 
   1   5   6       16.80       17.70      1.98 o 
   2   5   6        4.61        5.11      2.22 o 
   3   5   6        6.21        2.34      2.28 o 
   4   5   6        0.71        2.26      3.09 o 
  -5   6   6        0.70       -2.39      3.33 o 
  -4   6   6        0.26        2.37      2.60 o 
  -3   6   6       74.87       56.86      6.54 o 
  -2   6   6       10.95        6.89      1.61 o 
  -1   6   6        0.21        1.76      1.06 o 
   0   6   6       26.80       23.05      2.06 o 
   1   6   6        9.67        9.47      2.84 o 
   2   6   6       46.73       42.65      5.82 o 
   3   6   6        0.64       -0.68      3.62 o 
  -5   7   6        0.00        4.81      3.94 o 
  -4   7   6        2.38       -1.80      2.86 o 
  -3   7   6        8.78       10.16      3.76 o 
  -2   7   6        0.12        0.41      1.16 o 
  -1   7   6       32.55       21.78      6.08 o 
   0   7   6        1.01        1.20      2.58 o 
   1   7   6       13.23       11.40      2.90 o 
   2   7   6        1.60        0.41      1.80 o 
   3   7   6        0.01       -0.61      2.20 o 
  -5   8   6        0.00       -1.81      3.54 o 
  -4   8   6        0.05        7.54      5.50 o 
  -3   8   6        2.46        3.58      2.78 o 
  -2   8   6        0.59        1.52      1.55 o 
  -1   8   6        0.37       -0.14      1.38 o 
   0   8   6        2.84        2.23      1.98 o 
   1   8   6       11.61       10.60      3.39 o 
   2   8   6        0.04       -1.55      2.34 o 
  -4   9   6        0.00       -1.11      2.86 o 
  -3   9   6        0.61        3.45      2.81 o 
  -2   9   6        6.88        5.51      2.58 o 
  -1   9   6        1.84       -1.37      1.82 o 
   0   9   6       17.76       24.38      4.97 o 
   1   9   6        2.45        1.60      2.76 o 
   2   9   6        0.92        1.09      2.70 o 
  -4  10   6        0.01        7.25      8.22 o 
  -3  10   6        0.17        2.37      3.21 o 
  -2  10   6        0.00        0.70      3.34 o 
  -1  10   6        0.21       -1.16      2.75 o 
   0  10   6        4.72        9.45      4.67 o 
   1  10   6        4.54        6.62      4.24 o 
  -2  11   6        0.48       -1.25      3.07 o 
  -1  11   6        0.12       -0.65      2.58 o 
   0  11   6        2.55        2.84      5.23 o 
   0 -11   7        0.01        2.51      4.46 o 
  -2 -10   7        0.06        1.29      2.30 o 
  -1 -10   7        0.17       -0.28      3.20 o 
   0 -10   7        6.25       -0.56      2.93 o 
   1 -10   7        4.32        2.29      3.01 o 
   2 -10   7        0.10        1.51      3.44 o 
  -3  -9   7        0.03        7.80      5.16 o 
  -2  -9   7        3.10        4.99      3.20 o 
  -1  -9   7        1.98        0.14      1.75 o 
   0  -9   7        5.99        4.10      4.11 o 
   1  -9   7        2.58        2.81      2.89 o 
   2  -9   7        4.75        7.85      3.73 o 
   3  -9   7        2.53       -0.16      2.72 o 
  -3  -8   7        5.59        4.87      3.07 o 
  -2  -8   7       14.52       12.13      3.30 o 
  -1  -8   7        9.96        7.97      2.95 o 
   0  -8   7        8.69        4.17      1.43 o 
   1  -8   7       20.25       13.95      7.11 o 
   2  -8   7        0.05        1.76      2.58 o 
   3  -8   7        0.93        2.31      3.62 o 
  -4  -7   7        2.21        0.70      3.07 o 
  -3  -7   7        0.00        2.08      1.92 o 
  -2  -7   7        0.00        0.79      1.36 o 
  -1  -7   7        1.62       -0.15      1.55 o 
   0  -7   7        1.32        0.09      0.65 o 
   1  -7   7       61.76       69.66      7.80 o 
   2  -7   7        1.44        1.92      2.36 o 
   3  -7   7        0.69       -0.15      2.65 o 
   4  -7   7        0.00        6.73      4.00 o 
  -4  -6   7        0.00        0.01      1.68 o 
  -3  -6   7        8.94        8.69      2.07 o 
  -2  -6   7       45.96       41.98      3.49 o 
  -1  -6   7        0.15        0.07      0.86 o 
   0  -6   7      201.62      183.39     20.53 o 
   1  -6   7      327.64      354.01     21.53 o 
   2  -6   7        0.01       -1.23      2.24 o 
   3  -6   7        6.96        5.68      3.34 o 
   4  -6   7        0.01       -0.39      2.47 o 
  -5  -5   7        0.07        0.14      2.93 o 
  -4  -5   7        0.19       -0.81      1.53 o 
  -3  -5   7        7.34        7.58      2.04 o 
  -2  -5   7        5.38        7.39      1.63 o 
  -1  -5   7        9.46        9.63      1.52 o 
   0  -5   7      134.46      138.26      9.23 o 
   1  -5   7       73.49       75.64     11.84 o 
   2  -5   7       37.79       34.88      6.48 o 
   3  -5   7       54.96       73.14      8.39 o 
   4  -5   7        0.42       -0.68      2.11 o 
  -4  -4   7        0.25        2.30      1.55 o 
  -3  -4   7       29.58       26.45      7.12 o 
  -2  -4   7       12.08       11.14      1.94 o 
  -1  -4   7        0.36       -0.94      0.94 o 
   0  -4   7       14.55       12.63      2.63 o 
   1  -4   7       11.96        9.30      3.00 o 
   2  -4   7        0.09        2.61      2.01 o 
   3  -4   7       63.56       78.98      8.70 o 
   4  -4   7        0.00        1.27      2.22 o 
  -5  -3   7        0.22        1.68      2.14 o 
  -4  -3   7        3.12        3.62      2.93 o 
  -3  -3   7       51.33       60.69      7.52 o 
  -2  -3   7       32.41       31.82      4.59 o 
  -1  -3   7       40.83       45.48      4.05 o 
   0  -3   7       44.85       49.41      4.25 o 
   1  -3   7      159.48      172.87     19.86 o 
   2  -3   7        9.93        9.57      2.61 o 
   3  -3   7       87.07       97.02     16.37 o 
   4  -3   7        0.07       -1.93      2.21 o 
  -5  -2   7        7.10        6.15      2.80 o 
  -4  -2   7        4.63        9.80      3.34 o 
  -3  -2   7        0.65        0.29      0.77 o 
  -2  -2   7        4.86        8.75      1.50 o 
  -1  -2   7      213.48      235.93      9.35 o 
   0  -2   7       64.83       51.22      3.94 o 
   1  -2   7      292.01      357.45     16.62 o 
   2  -2   7        1.90        0.26      2.44 o 
   3  -2   7        0.08       -0.51      1.57 o 
   4  -2   7        7.69        4.99      2.70 o 
  -5  -1   7        2.43        7.76      3.25 o 
  -4  -1   7        1.14        1.00      2.09 o 
  -3  -1   7       32.13       33.45      4.53 o 
  -2  -1   7       23.13       16.76      4.98 o 
  -1  -1   7        5.52       11.30      4.17 o 
   0  -1   7       87.98       95.57     11.93 o 
   1  -1   7      259.84      319.09     15.22 o 
   2  -1   7       56.58       55.60      4.87 o 
   3  -1   7       20.65       24.91      4.46 o 
   4  -1   7        0.57       -0.83      1.86 o 
  -6   0   7        0.41        2.51      3.73 o 
  -5   0   7        4.09        8.51      5.23 o 
  -4   0   7        3.88        3.19      2.41 o 
  -3   0   7        0.01       -0.09      1.39 o 
  -2   0   7       51.63       56.53      5.67 o 
  -1   0   7      175.39      184.80      7.05 o 
   0   0   7      254.42      341.21     14.60 o 
   1   0   7        0.18       -0.67      0.67 o 
   2   0   7       40.62       35.90      8.39 o 
   3   0   7       43.06       45.22      8.99 o 
   4   0   7        9.44        4.52      2.74 o 
  -6   1   7        0.69        2.94      3.93 o 
  -5   1   7        0.56        2.01      2.37 o 
  -4   1   7       13.24       16.92      4.09 o 
  -3   1   7        1.18        3.34      2.23 o 
  -2   1   7       30.47       33.84      6.34 o 
  -1   1   7      211.02      246.33      8.55 o 
   0   1   7        4.17        5.56      1.28 o 
   1   1   7        0.00        0.36      0.77 o 
   2   1   7       11.25        8.91      1.68 o 
   3   1   7       48.11       46.26      7.72 o 
   4   1   7        0.17        3.55      2.75 o 
  -6   2   7        0.02        0.12      3.28 o 
  -5   2   7        1.93        1.35      3.20 o 
  -4   2   7        0.25        1.69      2.51 o 
  -3   2   7        1.26        4.68      2.37 o 
  -2   2   7       37.23       35.63      3.66 o 
  -1   2   7       42.03       49.07      2.94 o 
   0   2   7      225.88      283.37      9.77 o 
   1   2   7       54.45       63.99      5.00 o 
   2   2   7       97.81      109.12      6.15 o 
   3   2   7        0.31        1.35      1.38 o 
   4   2   7        0.14        4.32      4.18 o 
  -6   3   7        0.07        2.03      3.77 o 
  -5   3   7        1.13        0.38      2.41 o 
  -4   3   7        2.34        5.55      2.80 o 
  -3   3   7        8.32       15.14      3.44 o 
  -2   3   7        0.25       -0.29      0.88 o 
  -1   3   7       34.45       31.82      4.03 o 
   0   3   7        0.02        1.26      0.98 o 
   1   3   7        0.16        0.97      1.13 o 
   2   3   7      282.40      319.45     27.15 o 
   3   3   7       24.01       21.66      5.76 o 
   4   3   7        4.97        3.90      4.46 o 
  -5   4   7        1.78       -0.56      3.34 o 
  -4   4   7        0.12        1.81      2.37 o 
  -3   4   7       79.71       78.23      7.29 o 
  -2   4   7        8.45        8.47      2.27 o 
  -1   4   7       63.82       57.45      4.52 o 
   0   4   7       21.75       22.04      2.08 o 
   1   4   7        6.99        8.60      1.75 o 
   2   4   7        0.07       -0.11      0.98 o 
   3   4   7        5.76        1.25      3.20 o 
   4   4   7        1.21        3.48      5.16 o 
  -5   5   7        1.04        0.35      2.76 o 
  -4   5   7       13.55       10.79      4.39 o 
  -3   5   7       21.84       25.71      4.46 o 
  -2   5   7       21.02       19.93      3.15 o 
  -1   5   7       17.19       17.71      3.22 o 
   0   5   7       31.10       31.19      2.90 o 
   1   5   7       11.24       10.24      1.84 o 
   2   5   7       42.03       40.98      5.55 o 
   3   5   7       22.97       16.27      4.22 o 
  -5   6   7        0.50       -3.33      3.61 o 
  -4   6   7        0.67        1.55      2.56 o 
  -3   6   7      120.86      124.11     15.26 o 
  -2   6   7       15.15       11.43      2.12 o 
  -1   6   7        6.35        4.24      1.48 o 
   0   6   7       14.01       10.40      3.79 o 
   1   6   7        0.52        4.10      2.44 o 
   2   6   7        4.68        6.33      4.39 o 
   3   6   7        0.42        2.72      3.65 o 
  -5   7   7        0.01        3.11      3.60 o 
  -4   7   7        6.22        4.08      3.28 o 
  -3   7   7        7.43       10.47      3.54 o 
  -2   7   7        3.28        1.42      1.29 o 
  -1   7   7       53.66       55.41     11.68 o 
   0   7   7        1.77        1.28      1.80 o 
   1   7   7        1.48        3.30      2.24 o 
   2   7   7        9.10       13.30      3.63 o 
   3   7   7        0.04       -0.70      2.61 o 
  -4   8   7        0.93        2.56      3.34 o 
  -3   8   7        9.05       11.43      3.84 o 
  -2   8   7        5.24        4.15      3.54 o 
  -1   8   7        0.83        1.70      1.53 o 
   0   8   7        1.04        0.69      1.72 o 
   1   8   7       22.47       42.26     12.19 o 
   2   8   7        0.19        0.98      2.34 o 
  -4   9   7        0.04       -0.54      2.61 o 
  -3   9   7        0.00        0.09      1.74 o 
  -2   9   7        0.50        3.90      2.56 o 
  -1   9   7        8.60        3.51      6.27 o 
   0   9   7        1.77        4.20      2.80 o 
   1   9   7        0.74        0.77      2.27 o 
  -3  10   7        0.13        0.84      3.48 o 
  -2  10   7        0.24       -0.28      3.07 o 
  -1  10   7        1.58        2.76      3.29 o 
   0  10   7        1.13        3.08      3.69 o 
   1  10   7        8.99       14.35      7.66 o 
  -1 -10   8        0.02       -1.11      3.62 o 
   0 -10   8        2.52        0.84      3.48 o 
   1 -10   8        3.32        2.48      3.37 o 
  -2  -9   8        0.18        2.89      3.55 o 
  -1  -9   8        0.28       -1.25      3.20 o 
   0  -9   8        0.01      178.00    113.70 o 
   1  -9   8        0.29        0.00      3.76 o 
   2  -9   8        0.01        0.82      2.65 o 
  -3  -8   8        0.03        2.57      2.31 o 
  -2  -8   8        5.58        1.62      2.02 o 
  -1  -8   8        1.63        3.23      1.78 o 
   0  -8   8        1.46       -1.11      2.01 o 
   1  -8   8        0.14        1.01      2.26 o 
   2  -8   8        0.04        0.20      2.18 o 
   3  -8   8        0.09        0.89      2.65 o 
  -3  -7   8        0.75        2.22      2.02 o 
  -2  -7   8        0.82        1.18      1.42 o 
  -1  -7   8        0.01       -0.02      1.22 o 
   0  -7   8       26.89       25.40      3.99 o 
   1  -7   8       41.31       55.41      7.27 o 
   2  -7   8        4.12        7.50      5.85 o 
   3  -7   8        0.55       -1.26      3.27 o 
  -4  -6   8        0.25        0.70      3.76 o 
  -3  -6   8        0.63        1.17      1.82 o 
  -2  -6   8       21.17       16.29      4.56 o 
  -1  -6   8        1.81        1.94      1.16 o 
   0  -6   8       17.84       14.34      2.97 o 
   1  -6   8        0.04        0.33      1.57 o 
   2  -6   8        9.74        9.15      3.51 o 
   3  -6   8        2.87        2.98      2.91 o 
   4  -6   8        0.39       -0.26      2.93 o 
  -4  -5   8        4.66       10.85      3.37 o 
  -3  -5   8        0.14        0.05      1.01 o 
  -2  -5   8        2.66        2.74      2.58 o 
  -1  -5   8       11.36        8.12      1.79 o 
   0  -5   8      113.57      125.20     21.88 o 
   1  -5   8        0.00       -0.24      1.57 o 
   2  -5   8        2.41        6.84      2.95 o 
   3  -5   8        0.03       -0.06      1.87 o 
   4  -5   8        0.94        1.77      2.91 o 
  -5  -4   8        0.05       -1.25      3.20 o 
  -4  -4   8        0.80        3.07      3.76 o 
  -3  -4   8        2.14        6.32      2.25 o 
  -2  -4   8        7.35        4.88      1.40 o 
  -1  -4   8       15.60       14.55      2.88 o 
   0  -4   8      137.33      141.02      8.60 o 
   1  -4   8       14.62       12.96      3.51 o 
   2  -4   8        3.42        6.34      2.53 o 
   3  -4   8       10.11       17.23      4.82 o 
   4  -4   8        1.64        4.02      3.00 o 
  -5  -3   8        4.44        4.20      3.69 o 
  -4  -3   8        0.57       -0.27      1.80 o 
  -3  -3   8        5.10        3.13      2.48 o 
  -2  -3   8        9.72        8.86      2.48 o 
  -1  -3   8      142.11      132.98     19.99 o 
   0  -3   8       30.14       35.53      4.01 o 
   1  -3   8       74.80       71.44      8.22 o 
   2  -3   8       17.60       21.97      4.35 o 
   3  -3   8        1.27        4.28      2.70 o 
   4  -3   8        1.61        5.27      3.83 o 
  -5  -2   8        0.68        3.77      3.35 o 
  -4  -2   8       14.50       20.63      4.52 o 
  -3  -2   8        2.92        4.20      1.42 o 
  -2  -2   8       19.46       18.82      2.61 o 
  -1  -2   8       14.62        9.44      1.86 o 
   0  -2   8      202.31      215.88     50.65 o 
   1  -2   8       49.85       53.15      5.09 o 
   2  -2   8       49.49       40.17      4.99 o 
   3  -2   8       13.04        9.49      3.31 o 
   4  -2   8        3.29        1.82      3.20 o 
  -5  -1   8       20.72       38.15      7.49 o 
  -4  -1   8        1.80        3.87      2.78 o 
  -3  -1   8        6.66        6.10      2.31 o 
  -2  -1   8      157.12      159.73      7.51 o 
  -1  -1   8       14.44       16.98      3.09 o 
   0  -1   8       21.77       25.90      5.29 o 
   1  -1   8       40.49       45.16      7.87 o 
   2  -1   8        8.80       10.80      2.61 o 
   3  -1   8       13.91       16.98      4.25 o 
   4  -1   8        0.01       -1.12      2.10 o 
  -5   0   8        6.61        9.02      4.11 o 
  -4   0   8       14.13       18.68      4.18 o 
  -3   0   8      136.35      150.01      9.47 o 
  -2   0   8       43.44       45.30      7.55 o 
  -1   0   8       16.58       20.59      2.42 o 
   0   0   8      106.73      126.79      7.59 o 
   1   0   8       58.69       48.39      4.49 o 
   2   0   8       96.74      100.54      7.62 o 
   3   0   8       11.80       15.40      3.81 o 
   4   0   8        7.09        5.69      2.97 o 
  -5   1   8        5.08        3.74      3.08 o 
  -4   1   8        2.88        3.83      2.36 o 
  -3   1   8        3.64        2.94      2.21 o 
  -2   1   8       53.55       49.24      4.26 o 
  -1   1   8      480.84      543.97     17.80 o 
   0   1   8       70.85       87.32      4.51 o 
   1   1   8       22.48       20.56      4.84 o 
   2   1   8       85.49       89.65      6.96 o 
   3   1   8       18.14       17.65      5.23 o 
   4   1   8        2.53        1.63      2.61 o 
  -5   2   8        2.25        3.04      5.16 o 
  -4   2   8        0.55        1.77      3.83 o 
  -3   2   8       62.21       79.01      7.34 o 
  -2   2   8       16.16       14.75      2.06 o 
  -1   2   8       10.88       12.42      1.80 o 
   0   2   8       90.51      124.98      5.86 o 
   1   2   8      291.67      392.45     24.29 o 
   2   2   8       34.80       36.39      3.40 o 
   3   2   8       12.31        8.05      5.64 o 
   4   2   8        1.66        2.93      4.18 o 
  -5   3   8        0.01        2.26      3.00 o 
  -4   3   8        0.02        4.04      2.74 o 
  -3   3   8        3.42        4.56      2.63 o 
  -2   3   8        6.50        8.37      2.08 o 
  -1   3   8       91.64      103.50      5.38 o 
   0   3   8        4.45        8.47      1.83 o 
   1   3   8      130.71      153.41      7.85 o 
   2   3   8      117.46      141.17     12.05 o 
   3   3   8        7.10        4.40      2.23 o 
   4   3   8        7.55        3.62      4.32 o 
  -5   4   8        0.16       -0.64      2.71 o 
  -4   4   8        0.27        1.29      2.34 o 
  -3   4   8        4.88        5.02      3.34 o 
  -2   4   8        8.96        8.13      1.66 o 
  -1   4   8        0.02       -0.31      2.23 o 
   0   4   8       44.80       50.73      6.86 o 
   1   4   8      284.90      320.15     16.07 o 
   2   4   8       13.59       11.45      2.52 o 
   3   4   8        1.94        0.61      1.96 o 
  -5   5   8        0.03        1.57      3.35 o 
  -4   5   8        0.29        1.29      2.01 o 
  -3   5   8        1.43        4.36      2.51 o 
  -2   5   8       17.98       11.96      5.61 o 
  -1   5   8        2.99        2.49      1.14 o 
   0   5   8       14.18       12.40      2.16 o 
   1   5   8       44.54       41.96      3.69 o 
   2   5   8        3.59        1.60      3.20 o 
   3   5   8        6.34        5.12      3.15 o 
  -5   6   8        0.12       -1.01      3.00 o 
  -4   6   8        6.10        4.36      4.04 o 
  -3   6   8        1.31        1.61      2.12 o 
  -2   6   8        7.38       10.71      3.58 o 
  -1   6   8        1.38       -0.72      1.07 o 
   0   6   8        9.48        8.91      2.83 o 
   1   6   8        0.26        0.81      1.72 o 
   2   6   8        5.74        3.26      2.90 o 
   3   6   8        1.76        2.58      3.35 o 
  -5   7   8        0.05       -0.42      2.66 o 
  -4   7   8        5.53        6.77      3.68 o 
  -3   7   8        4.35        2.68      2.21 o 
  -2   7   8        0.05        1.45      1.49 o 
  -1   7   8        4.03        3.50      1.91 o 
   0   7   8        4.57        9.19      3.37 o 
   1   7   8        0.24       -0.33      3.69 o 
   2   7   8        6.34       -0.08      2.08 o 
  -4   8   8        3.14        4.43      3.69 o 
  -3   8   8        2.04        1.89      2.60 o 
  -2   8   8        0.02        0.89      1.64 o 
  -1   8   8        4.28        1.51      1.84 o 
   0   8   8        4.24        2.94      2.60 o 
   1   8   8       10.44        6.27      5.16 o 
   2   8   8        1.74        1.69      2.65 o 
  -4   9   8        1.79        0.98      3.04 o 
  -3   9   8        0.00       -1.95      2.56 o 
  -2   9   8        2.07       10.59      5.71 o 
  -1   9   8        1.19        0.02      1.67 o 
   0   9   8        0.38       -2.41      2.46 o 
   1   9   8        1.43        1.48      2.85 o 
  -3  10   8        0.23        2.79      4.18 o 
  -2  10   8        1.15       -4.18      4.18 o 
  -1  10   8        0.14        2.88      3.04 o 
   0  10   8        3.11       -1.39      3.09 o 
   0 -10   9        0.43       -2.79      5.71 o 
  -2  -9   9        0.22       -3.62      4.32 o 
  -1  -9   9        0.20        0.42      3.34 o 
   0  -9   9       20.34       18.22     10.73 o 
   1  -9   9        0.17       -1.03      2.85 o 
   2  -9   9        0.14       -1.96      3.33 o 
  -3  -8   9        0.00        0.40      2.26 o 
  -2  -8   9        1.87        2.04      2.20 o 
  -1  -8   9        1.32       -0.87      1.77 o 
   0  -8   9        0.61        2.70      2.91 o 
   1  -8   9        0.04        1.20      2.37 o 
   2  -8   9        0.15       -2.16      3.08 o 
  -3  -7   9        0.02        0.70      2.46 o 
  -2  -7   9        0.23        2.16      1.66 o 
  -1  -7   9       10.93        4.16      2.24 o 
   0  -7   9        2.09        0.67      2.16 o 
   1  -7   9        1.87        0.51      2.30 o 
   2  -7   9        3.06        4.29      3.46 o 
   3  -7   9        0.06       -1.70      3.20 o 
  -4  -6   9        1.71        2.37      4.18 o 
  -3  -6   9       16.24       16.50      5.24 o 
  -2  -6   9        0.54        1.32      1.57 o 
  -1  -6   9       11.29       12.44      3.14 o 
   0  -6   9       30.97       25.11      5.33 o 
   1  -6   9       15.21       13.51      3.78 o 
   2  -6   9        1.33        6.36      3.54 o 
   3  -6   9        0.87        1.38      2.76 o 
  -4  -5   9        0.16       -0.56      2.37 o 
  -3  -5   9        2.12        4.19      2.14 o 
  -2  -5   9        2.42        0.35      0.96 o 
  -1  -5   9        4.74       10.50      2.99 o 
   0  -5   9      159.81      191.94     35.67 o 
   1  -5   9        2.01        1.05      1.92 o 
   2  -5   9        1.43        3.61      2.97 o 
   3  -5   9        1.34        1.18      2.45 o 
  -4  -4   9        2.88        8.18      4.04 o 
  -3  -4   9       54.61       54.45     13.89 o 
  -2  -4   9       13.90        7.36      4.66 o 
  -1  -4   9      160.75      176.92     11.85 o 
   0  -4   9      349.29      407.58     37.41 o 
   1  -4   9        9.86       14.21      3.73 o 
   2  -4   9       43.13       49.47      7.11 o 
   3  -4   9        0.99        2.34      2.88 o 
   4  -4   9        0.16        2.30      2.94 o 
  -5  -3   9        1.30        4.13      3.37 o 
  -4  -3   9        3.15        1.39      3.55 o 
  -3  -3   9        0.04       -1.55      1.55 o 
  -2  -3   9       29.18       30.07      8.27 o 
  -1  -3   9      109.37      111.73     15.96 o 
   0  -3   9        8.89        8.02      3.11 o 
   1  -3   9       13.90       17.64      3.66 o 
   2  -3   9       69.00       74.99      8.42 o 
   3  -3   9        1.16        2.79      6.13 o 
   4  -3   9        1.78       -0.31      2.24 o 
  -5  -2   9        0.16       -2.75      3.42 o 
  -4  -2   9        2.94        3.41      2.72 o 
  -3  -2   9        9.69        9.82      2.23 o 
  -2  -2   9       48.79       43.13      9.41 o 
  -1  -2   9       90.00      105.76      7.95 o 
   0  -2   9       74.57      107.12     12.96 o 
   2  -2   9      105.79      105.41      9.30 o 
   3  -2   9        2.10        2.87      2.70 o 
   4  -2   9        6.70        7.53      3.49 o 
  -5  -1   9        3.08        2.00      4.95 o 
  -4  -1   9        2.20        3.27      2.56 o 
  -3  -1   9        8.01        7.87      2.44 o 
  -2  -1   9       26.52       25.90      3.72 o 
  -1  -1   9        1.93        4.45      1.57 o 
   0  -1   9       60.83       55.46      7.85 o 
   1  -1   9       11.33       12.08      2.81 o 
   2  -1   9      105.25      101.38     14.14 o 
   3  -1   9        4.60        6.95      3.29 o 
   4  -1   9        2.55        1.60      2.56 o 
  -5   0   9        0.58        3.13      6.06 o 
  -4   0   9        0.11        0.38      1.96 o 
  -3   0   9        3.68        3.14      4.11 o 
  -2   0   9      114.91      111.56      7.47 o 
  -1   0   9        6.61        3.65      1.70 o 
   0   0   9      131.94      138.52      9.82 o 
   1   0   9       15.09       17.46      2.68 o 
   2   0   9       11.18       12.12      3.76 o 
   3   0   9       24.97       25.15      4.82 o 
   4   0   9        3.26        4.65      3.41 o 
  -5   1   9        0.18        4.81      4.88 o 
  -4   1   9        1.36        1.89      2.68 o 
  -3   1   9        1.27        0.34      1.34 o 
  -2   1   9        0.25        1.67      1.74 o 
  -1   1   9       35.16       38.09      3.36 o 
   0   1   9        0.00       -0.60      1.04 o 
   1   1   9       33.59       38.04      4.68 o 
   2   1   9       23.63       18.20      3.38 o 
   3   1   9        8.95        9.35      6.69 o 
   4   1   9        1.00       -2.65      4.18 o 
  -5   2   9        0.02        0.25      1.98 o 
  -4   2   9        2.60        0.81      2.30 o 
  -3   2   9        2.46        9.43      5.09 o 
  -2   2   9        0.88       -0.82      0.94 o 
  -1   2   9       90.13       97.39      5.71 o 
   0   2   9       43.80       59.14      4.18 o 
   1   2   9       48.42       61.39      4.69 o 
   2   2   9       57.67       47.33      6.28 o 
   3   2   9       10.57        8.80      3.39 o 
  -5   3   9        0.81        7.31      8.50 o 
  -4   3   9        1.30       -0.34      2.11 o 
  -3   3   9        0.27        2.46      2.46 o 
  -2   3   9        0.65        2.63      1.15 o 
  -1   3   9        0.20       -0.62      1.15 o 
   0   3   9        0.21       -0.42      1.09 o 
   1   3   9        1.02        2.63      2.56 o 
   2   3   9       43.42       51.11      5.40 o 
   3   3   9        0.01        2.09      3.90 o 
  -5   4   9        0.10       -2.04      2.94 o 
  -4   4   9        0.01       -2.46      2.68 o 
  -3   4   9        0.10       -0.98      2.79 o 
  -2   4   9        4.44        2.03      2.58 o 
  -1   4   9       54.30       55.44      4.27 o 
   0   4   9        0.60        1.28      1.45 o 
   1   4   9        1.76        2.05      1.72 o 
   2   4   9        1.40        1.84      1.79 o 
   3   4   9        0.00        1.25      3.62 o 
  -5   5   9        0.01        6.95      4.22 o 
  -4   5   9        0.66        1.31      2.60 o 
  -3   5   9        1.14        0.89      3.20 o 
  -2   5   9        0.69       -0.74      0.99 o 
  -1   5   9        1.95        3.84      1.56 o 
   0   5   9       10.27       14.25      2.60 o 
   1   5   9       93.55       97.35      7.81 o 
   2   5   9       10.00        8.10      3.49 o 
   3   5   9        1.44        6.13      5.29 o 
  -5   6   9        0.10        2.06      2.81 o 
  -4   6   9       14.31       14.86      6.55 o 
  -3   6   9        0.32        1.61      6.20 o 
  -2   6   9        0.25        1.57      2.30 o 
  -1   6   9        0.17        0.09      1.60 o 
   0   6   9        0.62        1.40      1.32 o 
   1   6   9        3.44        3.48      2.46 o 
   2   6   9        1.82        1.67      2.56 o 
  -4   7   9        1.46       -1.36      2.71 o 
  -3   7   9        0.19        0.41      1.60 o 
  -2   7   9        9.07        7.78      3.19 o 
  -1   7   9        6.27        8.73      4.55 o 
   0   7   9        1.29        0.37      1.90 o 
   1   7   9       11.96        8.11      4.18 o 
   2   7   9       10.06        9.57      4.31 o 
  -4   8   9       10.30        8.53      4.88 o 
  -3   8   9        1.55        1.93      2.75 o 
  -2   8   9        0.05        0.70      2.23 o 
  -1   8   9        1.45        2.03      2.36 o 
   0   8   9        0.20       -0.80      2.30 o 
   1   8   9        0.00        3.72      2.95 o 
  -3   9   9        0.44        1.92      2.91 o 
  -2   9   9        7.68        8.08      4.88 o 
  -1   9   9        0.27       -0.63      2.12 o 
   0   9   9        0.38        2.56      2.80 o 
  -1  -9  10        1.25        1.11      3.62 o 
   0  -9  10        9.20       10.59      4.68 o 
   1  -9  10        2.23       -0.84      2.40 o 
  -2  -8  10        0.00        5.57      4.32 o 
  -1  -8  10        0.00        2.72      2.49 o 
   0  -8  10        0.02        0.89      2.54 o 
   1  -8  10        1.48        0.06      1.82 o 
   2  -8  10        0.34        1.63      3.54 o 
  -3  -7  10        0.55       -0.35      1.72 o 
  -2  -7  10        0.00        2.16      3.41 o 
  -1  -7  10        0.28        1.42      2.06 o 
   0  -7  10        8.42       11.88      4.48 o 
   1  -7  10        3.70        8.43      6.20 o 
   2  -7  10       12.35       17.82      5.61 o 
  -3  -6  10        1.93        3.64      2.44 o 
  -2  -6  10       15.73       15.85      4.60 o 
  -1  -6  10        4.13        3.29      2.45 o 
   0  -6  10        5.89        3.48      2.76 o 
   1  -6  10        8.60        7.11      5.02 o 
   2  -6  10        0.01       -0.04      3.34 o 
   3  -6  10        0.52        0.55      2.95 o 
  -4  -5  10        0.08        0.14      2.51 o 
  -3  -5  10        0.80       -0.47      1.48 o 
  -2  -5  10       10.70       10.27      4.77 o 
  -1  -5  10       30.13       31.78      4.79 o 
   0  -5  10       47.83       61.53      8.03 o 
   1  -5  10        5.95        5.47      5.43 o 
   2  -5  10        0.14       -0.24      2.11 o 
   3  -5  10        2.96        3.85      3.52 o 
  -4  -4  10        0.01       -0.92      2.24 o 
  -3  -4  10        5.00        4.84      3.37 o 
  -2  -4  10        1.17        1.39      1.36 o 
  -1  -4  10       16.79       12.07      4.06 o 
   0  -4  10       15.81       13.34      5.50 o 
   1  -4  10       24.35       27.71      7.66 o 
   2  -4  10        9.86       15.01      4.37 o 
   3  -4  10        0.40        1.21      2.95 o 
  -5  -3  10        0.46        3.34      6.83 o 
  -4  -3  10        0.42        0.53      2.17 o 
  -3  -3  10        1.38       -0.78      1.63 o 
  -2  -3  10       42.36       34.94     11.85 o 
  -1  -3  10      148.60      140.89     22.76 o 
   0  -3  10        4.25        5.68      2.80 o 
   1  -3  10       18.98       19.38      4.07 o 
   2  -3  10       28.45       34.34      5.70 o 
   3  -3  10        7.73        6.69      3.67 o 
  -5  -2  10        0.01        5.89      4.95 o 
  -4  -2  10        2.04        2.62      2.51 o 
  -3  -2  10        4.60        3.22      1.77 o 
  -2  -2  10       36.91       34.08      8.46 o 
  -1  -2  10        4.75        7.31      2.18 o 
   0  -2  10        0.04        1.86      1.87 o 
   1  -2  10       10.69       11.57      3.35 o 
   2  -2  10        3.76        8.87      3.11 o 
   3  -2  10        1.23       -1.50      2.54 o 
  -5  -1  10        0.20        0.91      2.56 o 
  -4  -1  10        4.46        4.35      2.65 o 
  -3  -1  10        1.35        1.11      1.72 o 
  -2  -1  10       28.84       22.27      4.46 o 
  -1  -1  10       78.38       95.52      6.00 o 
   0  -1  10        0.18        2.42      2.21 o 
   1  -1  10       17.55       17.13      3.20 o 
   2  -1  10       14.36       17.18      4.26 o 
   3  -1  10        0.52       -1.53      2.51 o 
  -5   0  10        2.67        2.16      2.96 o 
  -4   0  10        2.68        1.11      2.53 o 
  -3   0  10        1.39        3.73      2.53 o 
  -2   0  10        1.51       -1.61      1.61 o 
  -1   0  10       10.01        9.55      2.09 o 
   0   0  10       27.24       20.03      5.56 o 
   1   0  10        1.85        1.40      2.00 o 
   2   0  10       26.12       19.39      3.85 o 
   3   0  10        6.50        7.16      3.25 o 
  -5   1  10        0.69        3.27      3.94 o 
  -4   1  10        0.42        3.56      3.48 o 
  -3   1  10       20.01       20.10      4.95 o 
  -2   1  10        0.30        0.63      1.43 o 
  -1   1  10       15.29       16.35      2.79 o 
   0   1  10       91.30      103.53      6.03 o 
   1   1  10        9.66       11.89      2.91 o 
   2   1  10        2.99        2.16      1.90 o 
   3   1  10        2.79        6.27      5.09 o 
  -5   2  10        1.70        2.37      3.41 o 
  -4   2  10       21.79       20.86      5.15 o 
  -3   2  10        0.35        1.86      2.16 o 
  -2   2  10        7.49        5.78      3.40 o 
  -1   2  10       36.63       38.34      3.54 o 
   0   2  10        1.44        1.38      1.42 o 
   1   2  10       53.51       48.56      4.35 o 
   2   2  10        5.63        1.11      2.20 o 
   3   2  10        8.50        4.50      3.62 o 
  -5   3  10        0.13       -1.21      3.01 o 
  -4   3  10        0.58        1.16      2.58 o 
  -3   3  10       17.76       20.35      4.39 o 
  -2   3  10       18.43       11.99      1.96 o 
  -1   3  10       12.68       15.76      2.65 o 
   0   3  10        0.61        2.07      1.57 o 
   1   3  10       89.35      102.81      7.30 o 
   2   3  10        6.90        7.23      2.81 o 
   3   3  10        2.97        0.14      2.93 o 
  -5   4  10        0.04       -0.91      2.72 o 
  -4   4  10        4.46        1.59      2.61 o 
  -3   4  10        0.12       -1.83      2.44 o 
  -2   4  10        1.25        1.02      1.75 o 
  -1   4  10       24.16       26.80      3.19 o 
   0   4  10      129.21      137.36      7.70 o 
   1   4  10       41.14       49.40      4.70 o 
   2   4  10        5.16        5.85      4.74 o 
   3   4  10        0.23       -0.42      3.34 o 
  -5   5  10        0.01       -0.19      2.24 o 
  -4   5  10        1.49        2.83      3.11 o 
  -3   5  10        0.07       -1.53      3.07 o 
  -2   5  10        8.95        7.51      4.11 o 
  -1   5  10        2.22        2.25      1.47 o 
   0   5  10       24.44       26.77      3.94 o 
   1   5  10       92.91       92.38     14.49 o 
  -4   6  10        0.00        2.01      2.34 o 
  -3   6  10        0.38        5.84      2.95 o 
  -2   6  10        2.02        7.47      3.07 o 
  -1   6  10        4.67        3.08      1.89 o 
   0   6  10       73.47       63.73     11.31 o 
   1   6  10        2.26        2.97      2.56 o 
   2   6  10        0.10        1.53      3.34 o 
  -4   7  10        0.01        5.02      4.60 o 
  -3   7  10        2.11        6.21      3.29 o 
  -2   7  10        1.37        5.30      6.20 o 
  -1   7  10        0.56        1.77      1.53 o 
   0   7  10        1.22        2.46      2.99 o 
   1   7  10        4.82        0.93      2.41 o 
  -3   8  10        0.07        1.20      2.48 o 
  -2   8  10        0.67        1.57      2.51 o 
  -1   8  10        1.20       -0.12      1.74 o 
   0   8  10        0.98        1.10      2.40 o 
   1   8  10        0.14        1.26      2.70 o 
  -2   9  10        0.05       -4.18      4.18 o 
  -1   9  10        0.13       -0.56      2.93 o 
  -2  -8  11        0.12        7.25      6.41 o 
  -1  -8  11        2.81        0.82      2.45 o 
   0  -8  11        8.66        9.74      3.91 o 
   1  -8  11        1.78        2.31      2.96 o 
  -2  -7  11        0.08       -0.47      4.25 o 
  -1  -7  11       20.40       27.30      5.46 o 
   0  -7  11        2.48        5.59      3.17 o 
   1  -7  11        0.14        4.10      3.19 o 
   2  -7  11        0.44        0.03      2.60 o 
  -3  -6  11        0.26        1.39      4.04 o 
  -2  -6  11        2.14       -0.53      2.06 o 
  -1  -6  11        1.32        2.32      2.34 o 
   0  -6  11        7.84       10.43      4.11 o 
   1  -6  11        2.87        4.45      3.20 o 
   2  -6  11        0.93        2.74      3.12 o 
  -4  -5  11        0.18        0.98      4.32 o 
  -3  -5  11        0.75        1.60      2.13 o 
  -2  -5  11        0.03        1.91      1.87 o 
  -1  -5  11        0.00        0.84      1.96 o 
   0  -5  11       14.12       12.39      8.64 o 
   1  -5  11        9.55        7.71      6.55 o 
   2  -5  11        1.69        0.29      2.29 o 
   3  -5  11        2.37        5.71      8.08 o 
  -4  -4  11        3.40        2.09      3.07 o 
  -3  -4  11        3.46        0.29      1.69 o 
  -2  -4  11       11.60       12.54      4.86 o 
  -1  -4  11       47.07       46.02      9.06 o 
   0  -4  11       22.60       31.95      5.92 o 
   1  -4  11        1.23        0.59      1.97 o 
   2  -4  11        4.37        8.34      4.15 o 
   3  -4  11        0.52       -0.67      2.71 o 
  -4  -3  11        2.49        8.79      3.25 o 
  -3  -3  11        3.27        7.09      6.06 o 
  -2  -3  11       10.88        3.84      2.61 o 
  -1  -3  11       46.92       46.97     12.82 o 
   0  -3  11        0.01       -2.27      2.27 o 
   1  -3  11        1.34       -0.91      2.30 o 
   2  -3  11       18.89       23.28      5.31 o 
   3  -3  11        0.16       -1.10      2.51 o 
  -4  -2  11        7.70        8.08      3.37 o 
  -3  -2  11        3.32       -0.60      1.80 o 
  -2  -2  11       45.61       53.11     12.81 o 
  -1  -2  11      359.24      374.43     35.04 o 
   0  -2  11        0.12        0.87      1.77 o 
   1  -2  11       43.92       47.50      5.80 o 
   2  -2  11        1.14       -0.84      2.14 o 
   3  -2  11        1.28        2.56      3.04 o 
  -5  -1  11        0.38        2.20      4.95 o 
  -4  -1  11        0.76       -1.20      2.23 o 
  -3  -1  11        1.55        1.65      2.81 o 
  -2  -1  11       20.52        9.09      2.50 o 
  -1  -1  11        2.34        6.03      2.00 o 
   0  -1  11       67.38       81.64      7.80 o 
   1  -1  11       80.09       81.63     19.79 o 
   2  -1  11        1.13        0.81      2.00 o 
   3  -1  11        7.85        5.64      3.45 o 
  -5   0  11        0.11        1.80      3.58 o 
  -4   0  11        1.20        3.03      3.34 o 
  -3   0  11        1.64        0.03      1.51 o 
  -2   0  11        6.03        0.93      1.69 o 
  -1   0  11       75.94       64.31     10.79 o 
   0   0  11        5.21        8.59      4.25 o 
   1   0  11       97.22      104.58      9.80 o 
   2   0  11        0.78       -0.37      1.77 o 
   3   0  11        9.90        5.33      3.57 o 
  -5   1  11        0.49       -0.51      2.70 o 
  -4   1  11        0.07       -0.08      1.74 o 
  -3   1  11        2.31        2.81      2.34 o 
  -2   1  11       10.73       14.09      2.78 o 
  -1   1  11        8.31        9.61      2.23 o 
   0   1  11        4.57        4.43      1.65 o 
   1   1  11       57.64       67.35      6.79 o 
   2   1  11       13.88        7.69      3.59 o 
   3   1  11        3.33        2.33      5.29 o 
  -5   2  11        0.00        3.41      3.65 o 
  -4   2  11        1.59       -2.29      3.33 o 
  -3   2  11        1.59       -0.32      1.84 o 
  -2   2  11        7.31        5.42      2.01 o 
  -1   2  11       16.16       10.96      2.57 o 
   0   2  11       28.79       28.43      3.35 o 
   1   2  11        4.59        1.35      1.94 o 
   2   2  11       13.82       12.50      3.93 o 
   3   2  11        7.52        4.32      5.29 o 
  -5   3  11        0.66        0.31      2.75 o 
  -4   3  11        0.05        2.42      3.14 o 
  -3   3  11        1.56        2.04      2.11 o 
  -2   3  11        6.18        1.28      2.27 o 
  -1   3  11        0.10       -1.47      1.60 o 
   0   3  11       10.37       13.06      3.16 o 
   1   3  11       12.82       11.40      5.71 o 
   2   3  11        5.68        3.86      2.99 o 
  -5   4  11        0.06       -0.28      4.46 o 
  -4   4  11        1.31        0.64      2.46 o 
  -3   4  11        0.78        2.51      2.50 o 
  -2   4  11       29.90       19.31      4.18 o 
  -1   4  11        0.98        1.74      1.55 o 
   0   4  11        1.16       -0.78      1.54 o 
   1   4  11       14.55       11.93      3.16 o 
   2   4  11       12.67        9.89      5.71 o 
  -4   5  11        0.00       -0.63      2.51 o 
  -3   5  11        0.05        0.84      3.07 o 
  -2   5  11        2.65        3.31      2.31 o 
  -1   5  11        0.01       -0.50      1.45 o 
   0   5  11       13.02       19.19      4.60 o 
   1   5  11       12.37       14.21      5.71 o 
  -4   6  11        0.01       -0.07      3.34 o 
  -3   6  11        1.82        3.88      2.85 o 
  -2   6  11        6.05        1.76      3.07 o 
  -1   6  11        1.80        1.59      1.68 o 
   0   6  11        4.97        4.28      3.20 o 
   1   6  11        2.01        5.87      3.00 o 
  -3   7  11        0.24       17.41     12.82 o 
  -2   7  11        0.02        1.85      2.58 o 
  -1   7  11        1.79       -0.04      1.80 o 
   0   7  11       27.06       24.10      5.61 o 
   1   7  11        2.29        1.84      6.27 o 
  -3   8  11        0.35       -0.11      1.93 o 
  -2   8  11        0.04        1.67      3.90 o 
  -1   8  11        0.00        0.84      3.07 o 
   0   8  11        1.08        0.29      2.10 o 
  -2  -7  12        1.63        2.45      2.95 o 
  -1  -7  12        2.36       -2.78      2.78 o 
   0  -7  12        2.53        2.11      3.01 o 
   1  -7  12        2.33        1.92      3.57 o 
  -2  -6  12        0.02        0.76      2.10 o 
  -1  -6  12        0.02        1.58      2.34 o 
   0  -6  12        0.00        0.87      3.62 o 
   1  -6  12        1.19        5.23      3.29 o 
  -3  -5  12        0.13        2.37      4.04 o 
  -2  -5  12        5.05        2.30      2.80 o 
  -1  -5  12        1.55        0.76      2.24 o 
   0  -5  12        0.80        1.95      5.50 o 
   1  -5  12       16.80       20.38      5.20 o 
   2  -5  12        0.30        2.85      5.16 o 
  -3  -4  12        6.60        9.49      5.23 o 
  -2  -4  12        2.11        5.48      4.46 o 
  -1  -4  12        2.22        0.07      3.20 o 
   0  -4  12        1.79        3.31      3.48 o 
   1  -4  12        0.13       -0.25      4.39 o 
   2  -4  12        0.10        2.02      2.89 o 
  -4  -3  12        0.05       -1.77      2.70 o 
  -3  -3  12        1.78        1.45      2.14 o 
  -2  -3  12       16.43       13.40      3.44 o 
  -1  -3  12        6.79        8.63      3.21 o 
   0  -3  12       16.72       16.55      4.14 o 
   1  -3  12        0.00        1.38      6.62 o 
   2  -3  12        9.76       10.27      4.11 o 
  -4  -2  12        4.78        5.71      3.05 o 
  -3  -2  12        0.33       -1.49      2.80 o 
  -2  -2  12       13.11       11.44      4.47 o 
  -1  -2  12        6.04        2.10      2.86 o 
   0  -2  12       10.21       14.45      4.30 o 
   1  -2  12        4.85        9.20      3.91 o 
   2  -2  12        0.45        1.35      2.18 o 
  -4  -1  12        0.00        1.69      2.62 o 
  -3  -1  12        2.14        3.33      6.76 o 
  -2  -1  12       78.76       80.48     21.17 o 
  -1  -1  12        0.10       -2.47      2.47 o 
   0  -1  12        0.35        0.64      1.58 o 
   1  -1  12       44.20       33.40      5.51 o 
   2  -1  12        6.18        8.79      4.81 o 
  -4   0  12        1.80        2.10      2.85 o 
  -3   0  12        0.05       -2.93      3.48 o 
  -2   0  12        3.30        3.58      1.97 o 
  -1   0  12        0.03        1.64      1.51 o 
   0   0  12       28.69       29.60      9.47 o 
   1   0  12        1.70        5.00      2.78 o 
   2   0  12        6.35        6.41      3.65 o 
  -4   1  12        0.00       -0.19      2.18 o 
  -3   1  12        3.20        3.05      3.00 o 
  -2   1  12       12.73       13.30      4.94 o 
  -1   1  12        4.55        3.71      2.32 o 
   0   1  12        9.80        9.93      3.97 o 
   1   1  12       22.67       18.91      4.05 o 
   2   1  12        1.75        2.93      2.86 o 
  -4   2  12        0.13        0.13      2.06 o 
  -3   2  12        1.58        4.15      2.90 o 
  -2   2  12        0.23       -1.37      2.44 o 
  -1   2  12       16.48       16.66      3.35 o 
   0   2  12        0.12       -1.17      2.12 o 
   1   2  12        4.31        5.78      2.97 o 
   2   2  12        9.94        6.42      3.17 o 
  -4   3  12        1.24       -0.02      2.06 o 
  -3   3  12        0.06       -0.68      2.16 o 
  -2   3  12        0.15        5.25      2.88 o 
  -1   3  12       11.77       12.45      3.14 o 
   0   3  12        2.53        2.53      1.89 o 
   1   3  12        0.16       -0.49      2.58 o 
   2   3  12        2.72       -0.98      3.62 o 
  -4   4  12        0.20        3.36      3.39 o 
  -3   4  12        0.78        3.15      2.91 o 
  -2   4  12        5.42       -0.31      2.37 o 
  -1   4  12        0.76        3.82      2.74 o 
   0   4  12       26.36       28.56      4.02 o 
   1   4  12        0.03        1.67      2.34 o 
  -4   5  12        0.54       -0.22      2.40 o 
  -3   5  12        1.75       -0.03      1.72 o 
  -2   5  12        0.03        1.49      2.04 o 
  -1   5  12        0.07        0.65      1.55 o 
   0   5  12       20.44       19.25      5.16 o 
  -3   6  12        0.01       -0.43      2.40 o 
  -2   6  12        5.30        5.95      3.13 o 
  -1   6  12       19.58       12.75      2.83 o 
   0   6  12        9.62        8.00      4.11 o 
   1   6  12        0.84        5.16      4.32 o 
  -3   7  12        0.70        4.29      3.73 o 
  -2   7  12        0.00       -2.23      3.05 o 
  -1   7  12        0.24       -0.56      3.62 o 
   0   7  12       28.05       27.56      6.45 o 
  -2  -6  13        0.82        2.09      3.90 o 
  -1  -6  13        7.97        9.03      4.53 o 
   0  -6  13        3.90       -0.27      2.85 o 
  -2  -5  13       16.43       19.85      5.16 o 
  -1  -5  13        0.91        0.97      2.72 o 
   0  -5  13        0.18       -0.73      2.45 o 
   1  -5  13        0.40       -1.92      4.32 o 
  -3  -4  13        0.00        0.14      2.93 o 
  -2  -4  13        0.14       -0.13      2.47 o 
  -1  -4  13        1.44       -0.14      1.67 o 
   0  -4  13        0.31        1.40      2.73 o 
   1  -4  13        0.84       -1.75      3.45 o 
  -3  -3  13        0.43        5.85      5.29 o 
  -2  -3  13        1.23        1.79      2.68 o 
  -1  -3  13       14.86       11.97      3.88 o 
   0  -3  13        2.03        1.84      2.76 o 
   1  -3  13        3.98       12.40      4.75 o 
   2  -3  13        2.93        3.71      3.47 o 
  -4  -2  13        0.59        2.41      4.81 o 
  -3  -2  13        1.08        1.32      2.76 o 
  -2  -2  13       19.95       16.95      7.59 o 
  -1  -2  13        5.92        7.85      3.83 o 
   0  -2  13        0.35        3.51      2.91 o 
   1  -2  13        9.47       10.27      4.12 o 
   2  -2  13        2.72        2.56      3.82 o 
  -4  -1  13        0.00        2.00      2.96 o 
  -3  -1  13        0.33       -0.71      3.76 o 
  -2  -1  13        0.32       -2.23      4.18 o 
  -1  -1  13        2.99        5.16      3.09 o 
   0  -1  13        2.25        0.83      2.86 o 
   1  -1  13       14.02       12.60      4.55 o 
   2  -1  13        0.00        0.21      2.36 o 
  -4   0  13        0.52        1.43      2.94 o 
  -3   0  13        0.05        2.48      2.61 o 
  -2   0  13       85.78       63.44     23.33 o 
  -1   0  13        0.08       -2.70      2.73 o 
   0   0  13       21.53       20.76      4.72 o 
   1   0  13        0.69        5.88      3.08 o 
   2   0  13        0.43        2.62      3.05 o 
  -4   1  13        0.02       -1.11      2.91 o 
  -3   1  13        3.17        4.20      2.90 o 
  -2   1  13        6.82        4.98      3.27 o 
  -1   1  13       14.57       12.26      3.74 o 
   0   1  13       46.40       41.04      7.32 o 
   1   1  13        0.38        0.98      2.24 o 
   2   1  13        3.22        3.36      2.97 o 
  -4   2  13        0.09       -0.15      2.21 o 
  -3   2  13        0.25       -0.80      2.51 o 
  -2   2  13       19.33       17.63      4.70 o 
  -1   2  13        0.03        0.66      1.53 o 
   0   2  13       15.77       22.34      5.29 o 
   1   2  13        0.84       -1.50      2.86 o 
  -4   3  13        0.00       -3.60      3.60 o 
  -3   3  13        2.72        2.31      2.58 o 
  -2   3  13        5.56        1.59      2.65 o 
  -1   3  13        0.14       -0.52      1.68 o 
   0   3  13       27.66       33.02      5.61 o 
   1   3  13        7.71        7.80      4.12 o 
  -3   4  13        1.10       -1.88      2.81 o 
  -2   4  13        0.04        3.70      3.07 o 
  -1   4  13        0.11        1.73      2.04 o 
   0   4  13        0.93        4.39      3.69 o 
   1   4  13        2.91        0.42      3.34 o 
  -3   5  13        2.62        5.23      3.50 o 
  -2   5  13        0.19       -0.28      3.20 o 
  -1   5  13        0.00        2.45      2.60 o 
  -2   6  13        0.26        3.28      3.04 o 
  -1   6  13        2.30        6.13      5.57 o 
  -1  -5  14        6.65        9.21      7.04 o 
   0  -5  14        2.09       -2.23      5.85 o 
  -2  -4  14        0.00       -3.20      4.18 o 
  -1  -4  14        1.91        3.10      3.17 o 
   0  -4  14        0.32        8.55      4.82 o 
  -2  -3  14        0.03        2.93      4.04 o 
  -1  -3  14        0.70        0.20      2.11 o 
   0  -3  14       18.99       27.89      6.86 o 
   1  -3  14        0.01        0.42      3.97 o 
  -3  -2  14        4.09       -0.84      3.90 o 
  -2  -2  14        4.12       12.12      5.71 o 
  -1  -2  14        0.06       -0.77      2.27 o 
   0  -2  14        0.12        1.86      2.75 o 
   1  -2  14        0.39        3.49      3.27 o 
  -3  -1  14        9.70       18.81      7.80 o 
  -2  -1  14        0.66       -1.81      3.76 o 
  -1  -1  14        6.89        1.42      4.60 o 
   0  -1  14        0.10       -0.52      2.30 o 
   1  -1  14        3.07        4.17      3.37 o 
  -3   0  14        9.21        3.48      5.16 o 
  -2   0  14       12.33       15.61      6.83 o 
  -1   0  14        3.17        3.99      3.07 o 
   0   0  14        0.32        2.75      2.75 o 
   1   0  14        0.07        1.33      2.61 o 
  -3   1  14       19.94       18.12      7.04 o 
  -2   1  14        1.18        0.84      3.62 o 
  -1   1  14        1.64        2.08      2.61 o 
   0   1  14       21.87       18.63      5.09 o 
   1   1  14        2.98        2.87      3.04 o 
  -3   2  14        1.03        2.80      3.38 o 
  -2   2  14        0.52       -2.93      4.74 o 
  -1   2  14        3.68        5.98      4.88 o 
   0   2  14        0.08       -1.40      2.56 o 
   1   2  14        8.99       13.26      4.54 o 
  -3   3  14        3.77        3.24      3.07 o 
  -2   3  14        0.23       -2.23      3.19 o 
  -1   3  14        1.65        2.79      4.60 o 
   0   3  14        6.09        2.02      3.04 o 
  -3   4  14        0.42        1.62      3.07 o 
  -2   4  14        4.19        1.30      2.79 o 
   0   4  14        0.00        2.95      3.35 o 
  -2   5  14        0.21        0.50      2.51 o 
  -1   5  14        0.04        2.65      3.48 o 
  -1  -3  15        0.04       -0.42      5.85 o 
  -1  -2  15        0.00       -2.48      3.19 o 
  -2  -1  15        8.40       11.57      6.27 o 
  -1  -1  15        2.29        2.28      2.98 o 
   0  -1  15        2.22        0.96      2.85 o 
  -2   0  15        3.50        1.67      4.60 o 
  -1   0  15        0.48       -1.95      4.18 o 
   0   0  15        7.18        6.14      3.97 o 
  -2   1  15        0.00        1.39      4.18 o 
  -1   1  15        0.61       -0.28      3.20 o 
  -2   2  15        0.01        2.09      5.29 o 
  -1   2  15        0.08        2.09      4.32 o 
                                                 
